# Supplementary material for: 2-Chloro-N′-(5-hydr­oxy-2-nitro­benzyl­idene)benzohydrazide
Source: Acta Crystallogr Sect E Struct Rep Online. 2010 Jan 16;66(Pt 2):o365. doi: 10.1107/S1600536810001303 (PMC2979760; doi:10.1107/S1600536810001303)
Supplement: Supplementary file 2 [file e-66-0o365-Isup2.hkl]

# 
# h,k,l, Fc-squared, Fo-squared, sigma(Fo-squared) and status flag 
# 
data_I
_shelx_title ' P-1 in P-1' 
_shelx_refln_list_code          4 
_shelx_F_calc_maximum      114.74 
_exptl_crystal_F_000       328.00 
_reflns_d_resolution_high  0.7831 
 
loop_ 
 _symmetry_equiv_pos_as_xyz 
 'x, y, z' 
 '-x, -y, -z' 
 
_cell_length_a     7.2490 
_cell_length_b     9.4719 
_cell_length_c    10.4749 
_cell_angle_alpha 100.623 
_cell_angle_beta   97.433 
_cell_angle_gamma  96.127 
 
_shelx_F_squared_multiplier     1.000 
 
loop_ 
 _refln_index_h 
 _refln_index_k 
 _refln_index_l 
 _refln_F_squared_calc 
 _refln_F_squared_meas 
 _refln_F_squared_sigma 
 _refln_observed_status 
   1   0   0      487.07      489.53     10.18 o 
   2   0   0     3773.69     3776.23     76.65 o 
   3   0   0       66.28       55.90      2.05 o 
   4   0   0        0.04        0.83      0.32 o 
   5   0   0      133.50      128.17      3.17 o 
   6   0   0       40.60       38.33      2.64 o 
   7   0   0       50.52       50.35      3.30 o 
   8   0   0        1.78        1.19      1.45 o 
   9   0   0       13.46        8.85      2.25 o 
  -9   1   0        3.95        1.45      1.72 o 
  -8   1   0       33.73       30.53      2.91 o 
  -7   1   0       30.40       28.28      2.51 o 
  -6   1   0      141.01      127.58      3.11 o 
  -5   1   0      171.05      174.44      3.68 o 
  -4   1   0     1405.41     1447.56     30.13 o 
  -3   1   0       85.87       93.04      2.64 o 
  -2   1   0      642.48      664.07      9.56 o 
  -1   1   0     2284.58     2173.42     30.17 o 
   0   1   0       51.03       47.31      1.19 o 
   1   1   0      505.24      479.08     10.31 o 
   2   1   0        0.91        1.25      0.22 o 
   3   1   0      979.58      974.18     15.15 o 
   4   1   0        1.50        4.56      0.46 o 
   5   1   0       52.38       50.09      2.64 o 
   6   1   0       25.04       23.39      2.38 o 
   7   1   0      131.70      132.82      5.42 o 
   8   1   0      159.11      147.76      6.21 o 
  -9   2   0       46.26       48.90      3.83 o 
  -8   2   0       21.52       22.20      2.78 o 
  -7   2   0      147.37      146.41      3.72 o 
  -6   2   0       35.88       33.27      1.59 o 
  -5   2   0       30.45       29.34      1.59 o 
  -4   2   0       92.05       87.36      2.78 o 
  -3   2   0      124.25      120.22      2.29 o 
  -2   2   0     1289.20     1227.18     17.35 o 
  -1   2   0      139.59      148.35      2.61 o 
   0   2   0       14.67       12.89      0.37 o 
   1   2   0       72.81       74.54      1.72 o 
   2   2   0       27.96       31.98      0.78 o 
   3   2   0      599.79      612.92     12.36 o 
   4   2   0      215.35      214.81      3.87 o 
   5   2   0      346.09      352.08      9.78 o 
   6   2   0      319.06      307.94      9.25 o 
   7   2   0      261.05      269.74      8.85 o 
   8   2   0        1.03        1.72      1.45 o 
  -9   3   0       22.18       29.87      3.57 o 
  -8   3   0       31.60       33.44      3.04 o 
  -7   3   0        7.46       10.73      1.14 o 
  -6   3   0       50.17       45.86      2.25 o 
  -5   3   0      109.37      101.76      3.44 o 
  -4   3   0      245.80      255.34      6.48 o 
  -3   3   0      431.97      477.45      7.42 o 
  -2   3   0      273.27      308.00      4.90 o 
  -1   3   0     5941.22     5772.20     66.93 o 
   0   3   0     1288.43     1244.62     19.11 o 
   1   3   0      768.48      772.18      9.28 o 
   2   3   0        4.12       13.35      1.06 o 
   3   3   0      538.47      526.27     12.95 o 
   4   3   0       68.72       64.10      2.78 o 
   5   3   0      161.13      156.88      5.42 o 
   6   3   0       30.19       31.59      2.51 o 
   7   3   0        1.17        1.06      1.45 o 
   8   3   0        3.05        0.00      1.45 o 
  -8   4   0       44.54       43.88      2.12 o 
  -7   4   0       46.48       39.12      2.38 o 
  -6   4   0       63.21       51.01      2.51 o 
  -5   4   0       50.58       43.08      2.11 o 
  -4   4   0        0.76        0.53      0.37 o 
  -3   4   0       94.03      116.55      2.48 o 
  -2   4   0       32.70       35.36      6.41 o 
  -1   4   0      540.25      557.06      6.86 o 
   0   4   0      367.97      353.39      4.51 o 
   1   4   0       22.59       27.29      0.93 o 
   2   4   0     1504.02     1472.27     17.50 o 
   3   4   0      896.09      916.27     13.99 o 
   4   4   0      141.72      126.21      4.36 o 
   5   4   0        0.82       -0.26      0.66 o 
   6   4   0        0.02        0.26      1.06 o 
   7   4   0       63.09       60.00      3.57 o 
   8   4   0        0.08       -0.40      1.59 o 
  -8   5   0        0.25       -0.13      0.93 o 
  -7   5   0        0.90        1.06      0.93 o 
  -6   5   0       74.84       67.14      3.04 o 
  -5   5   0       14.07       15.86      1.45 o 
  -4   5   0      104.58      102.26      2.48 o 
  -3   5   0       46.69       45.86      1.45 o 
  -2   5   0     1285.49     1291.06     18.61 o 
  -1   5   0       79.09       79.52      1.24 o 
   0   5   0       16.65       12.79      0.56 o 
   1   5   0      329.37      328.91      4.36 o 
   2   5   0        9.70       12.10      0.84 o 
   3   5   0       44.04       48.66      2.05 o 
   4   5   0      151.64      143.08      5.82 o 
   5   5   0       23.81       22.31      1.35 o 
   6   5   0        4.60        3.21      1.32 o 
   7   5   0       22.18       23.41      1.81 o 
  -8   6   0        6.22        7.27      1.59 o 
  -7   6   0       68.49       59.08      3.17 o 
  -6   6   0      249.56      237.49      7.00 o 
  -5   6   0       24.18       18.24      1.59 o 
  -4   6   0      147.36      134.64      3.04 o 
  -3   6   0        0.74        0.35      0.46 o 
  -2   6   0       65.92       62.20      1.44 o 
  -1   6   0      262.76      250.40      3.06 o 
   0   6   0       48.02       45.87      1.08 o 
   1   6   0      638.81      660.61      8.32 o 
   2   6   0       40.88       43.97      1.50 o 
   3   6   0       29.99       29.46      1.35 o 
   4   6   0       14.27       12.96      1.12 o 
   5   6   0        8.58        7.72      1.39 o 
   6   6   0       10.22       11.70      1.30 o 
   7   6   0        8.98        9.52      1.85 o 
  -7   7   0       15.60       11.63      1.72 o 
  -6   7   0       12.95        9.65      1.59 o 
  -5   7   0       25.88       26.70      1.98 o 
  -4   7   0       14.60       14.48      1.06 o 
  -3   7   0       29.58       33.47      1.35 o 
  -2   7   0       10.63       10.62      0.56 o 
  -1   7   0       11.74       14.14      0.62 o 
   0   7   0       22.80       22.52      0.72 o 
   1   7   0       85.99       85.64      2.18 o 
   2   7   0      157.25      151.52      6.67 o 
   3   7   0        2.47        4.10      0.86 o 
   4   7   0       24.95       24.22      1.39 o 
   5   7   0        4.12        2.64      1.32 o 
   6   7   0        4.03        4.10      1.45 o 
  -7   8   0       21.83       16.26      2.11 o 
  -6   8   0       54.45       52.73      3.04 o 
  -5   8   0       62.40       56.43      3.04 o 
  -4   8   0       31.26       29.47      2.11 o 
  -3   8   0       20.18       19.90      2.31 o 
  -2   8   0       16.51       19.14      0.80 o 
  -1   8   0      155.29      161.87      2.35 o 
   0   8   0        3.83        3.95      0.65 o 
   1   8   0      170.25      176.57      4.89 o 
   2   8   0        0.04        0.07      0.56 o 
   3   8   0        9.10        9.12      1.45 o 
   4   8   0        9.31       10.31      1.59 o 
   5   8   0        2.73        0.93      1.06 o 
  -6   9   0        3.34        3.17      1.32 o 
  -5   9   0        1.83        2.64      1.06 o 
  -4   9   0       21.87       18.24      1.85 o 
  -3   9   0       60.29       56.17      2.78 o 
  -2   9   0      450.66      458.79      6.67 o 
  -1   9   0       13.36       14.99      1.09 o 
   0   9   0      130.22      133.90      3.08 o 
   1   9   0        3.56        3.44      1.06 o 
   2   9   0        0.14       -0.66      0.79 o 
   3   9   0        0.64       -0.79      0.93 o 
   4   9   0        2.06        1.59      1.06 o 
   5   9   0        0.50        1.19      1.19 o 
  -5  10   0        3.75        1.72      1.06 o 
  -4  10   0        2.26        0.93      1.06 o 
  -3  10   0       44.02       43.35      2.64 o 
  -2  10   0       26.96       26.83      2.11 o 
   1  10   0        4.41        4.36      1.19 o 
   2  10   0        1.86        1.19      1.06 o 
   3  10   0        4.89        3.30      1.32 o 
  -4  11   0        5.30        2.51      1.19 o 
  -3  11   0        0.58       -0.13      1.06 o 
  -2 -11   1        0.97        0.79      1.19 o 
  -1 -11   1        0.02       -0.26      0.79 o 
   3 -11   1       19.17       21.20      1.43 o 
   4 -11   1        1.34        0.93      1.19 o 
  -4 -10   1        2.05        0.00      1.06 o 
  -3 -10   1        0.31       -0.53      1.06 o 
  -2 -10   1       16.84       15.46      1.85 o 
  -1 -10   1       32.07       31.19      1.98 o 
   0 -10   1        0.82        0.66      0.79 o 
   1 -10   1        2.13        2.64      0.93 o 
   2 -10   1       74.41       77.39      2.38 o 
   3 -10   1       82.84       91.29      3.90 o 
   4 -10   1        1.82        4.39      0.83 o 
   5 -10   1       13.73       13.74      1.98 o 
  -5  -9   1       12.57        9.91      1.72 o 
  -4  -9   1        0.54        0.00      1.06 o 
  -3  -9   1        1.55        1.59      1.06 o 
  -2  -9   1        7.91        6.34      1.19 o 
  -1  -9   1       14.39       14.54      1.45 o 
   0  -9   1        1.40        1.45      0.79 o 
   1  -9   1        4.68        5.83      0.97 o 
   2  -9   1       21.24       22.39      1.30 o 
   3  -9   1       28.37       26.63      1.40 o 
   4  -9   1       21.78       24.04      1.35 o 
   5  -9   1        4.21        4.36      1.19 o 
   6  -9   1       11.68       10.31      1.72 o 
  -6  -8   1        0.09        0.13      1.19 o 
  -5  -8   1        1.43        0.93      1.19 o 
  -4  -8   1       47.92       50.49      2.64 o 
  -3  -8   1       21.13       21.67      1.85 o 
  -2  -8   1      141.49      155.29      4.63 o 
  -1  -8   1       18.04       15.33      1.45 o 
   0  -8   1       37.83       39.82      1.19 o 
   1  -8   1      253.86      242.85      3.72 o 
   2  -8   1      136.34      137.09      3.08 o 
   3  -8   1       31.66       30.22      1.59 o 
   4  -8   1       52.29       52.66      1.91 o 
   5  -8   1       20.22       19.00      1.30 o 
   6  -8   1        1.57        1.59      1.06 o 
   7  -8   1        4.79        6.21      1.45 o 
  -6  -7   1       11.29       13.61      1.85 o 
  -5  -7   1        0.95        0.93      0.93 o 
  -4  -7   1        0.28       -0.40      0.79 o 
  -3  -7   1       47.84       41.10      2.11 o 
  -2  -7   1      132.90      133.72      3.96 o 
  -1  -7   1       40.46       40.45      1.40 o 
   0  -7   1       32.23       37.12      1.06 o 
   1  -7   1       48.90       48.88      1.26 o 
   2  -7   1       17.30       13.48      1.32 o 
   3  -7   1       73.21       69.75      2.01 o 
   4  -7   1       13.55       11.81      0.98 o 
   5  -7   1        5.12        6.33      1.32 o 
   6  -7   1       33.46       30.93      2.25 o 
   7  -7   1       26.73       23.52      2.11 o 
  -7  -6   1        2.68        1.72      1.45 o 
  -6  -6   1        1.96        0.13      1.06 o 
  -5  -6   1        2.49        0.53      0.93 o 
  -4  -6   1      108.72      111.55      2.76 o 
  -3  -6   1       17.42       15.99      1.72 o 
  -2  -6   1      146.29      149.90      3.08 o 
  -1  -6   1      231.27      262.30      3.69 o 
   0  -6   1        7.05        6.75      0.48 o 
   1  -6   1      910.36      898.11     11.06 o 
   2  -6   1      152.59      156.88      4.49 o 
   3  -6   1      316.31      301.30      5.27 o 
   4  -6   1       13.19       15.47      0.93 o 
   5  -6   1       23.29       21.99      1.21 o 
   6  -6   1        6.21        2.78      1.06 o 
   7  -6   1        6.23        5.02      1.32 o 
   8  -6   1        0.48        0.53      1.19 o 
  -7  -5   1        0.84        1.72      1.19 o 
  -6  -5   1       13.06        9.65      1.17 o 
  -5  -5   1       60.26       52.89      1.87 o 
  -4  -5   1       23.07       22.34      1.21 o 
  -3  -5   1      502.04      504.04      8.20 o 
  -2  -5   1      115.71      131.72      2.32 o 
  -1  -5   1      724.79      734.70      9.06 o 
   0  -5   1       68.75       62.58      1.22 o 
   1  -5   1      224.59      213.61      3.05 o 
   2  -5   1      122.16      121.59      3.57 o 
   3  -5   1        1.85        0.66      0.53 o 
   4  -5   1       26.45       24.65      1.12 o 
   5  -5   1        5.14        3.38      0.65 o 
   6  -5   1       25.13       17.45      1.59 o 
   7  -5   1        0.25        0.26      0.79 o 
   8  -5   1        0.59        2.23      1.26 o 
  -7  -4   1       22.86       25.11      2.38 o 
  -6  -4   1       30.56       28.68      2.25 o 
  -5  -4   1       22.28       24.58      1.85 o 
  -4  -4   1      124.60      122.97      2.80 o 
  -3  -4   1      104.12       99.22      2.29 o 
  -2  -4   1      107.86       99.82      1.66 o 
  -1  -4   1       32.27       41.33      0.89 o 
   0  -4   1        3.84        3.45      0.31 o 
   1  -4   1      113.49      125.39      1.97 o 
   2  -4   1       60.18       72.82      2.38 o 
   3  -4   1       39.72       44.41      1.85 o 
   4  -4   1      423.11      439.27      7.09 o 
   5  -4   1      183.70      178.42      3.60 o 
   6  -4   1        0.07        0.13      0.66 o 
   7  -4   1      166.84      169.25      4.19 o 
   8  -4   1        0.99        1.55      0.86 o 
  -8  -3   1       58.72       61.98      3.83 o 
  -7  -3   1       41.02       44.67      3.04 o 
  -6  -3   1       19.69       20.62      2.11 o 
  -5  -3   1       39.10       38.19      2.25 o 
  -4  -3   1        6.62        3.96      0.79 o 
  -3  -3   1       73.34       68.87      1.56 o 
  -2  -3   1      127.85      137.66      2.63 o 
  -1  -3   1      746.40      782.23      9.36 o 
   0  -3   1     8205.04     7993.07     92.57 o 
   1  -3   1     1105.45     1069.74     14.88 o 
   2  -3   1      983.76      931.87     19.69 o 
   3  -3   1      340.73      331.20      7.80 o 
   4  -3   1      476.72      500.63      7.84 o 
   5  -3   1       16.49       18.05      0.93 o 
   6  -3   1       43.57       42.27      1.71 o 
   7  -3   1        0.01       -0.26      0.66 o 
   8  -3   1        5.91        6.74      2.11 o 
   9  -3   1        0.16        1.19      1.72 o 
  -8  -2   1        0.04        0.13      1.45 o 
  -7  -2   1       27.02       24.45      2.51 o 
  -6  -2   1       82.57       87.49      3.96 o 
  -5  -2   1       27.00       26.04      1.85 o 
  -4  -2   1      132.18      134.34      2.70 o 
  -3  -2   1      404.24      424.29      6.87 o 
  -2  -2   1     1588.74     1553.24     24.98 o 
  -1  -2   1     2374.58     2292.71     51.48 o 
   0  -2   1     4329.45     4280.47     58.12 o 
   1  -2   1     2786.32     2723.45     55.24 o 
   2  -2   1      229.82      233.13      5.42 o 
   3  -2   1     2512.36     2546.22     52.07 o 
   4  -2   1        0.99        0.59      0.46 o 
   5  -2   1      132.90      128.99      3.02 o 
   6  -2   1       52.85       55.86      1.93 o 
   7  -2   1       24.65       22.73      2.51 o 
   8  -2   1        9.74        7.40      1.85 o 
   9  -2   1        0.00       -1.85      1.45 o 
  -9  -1   1        0.18       -0.79      1.32 o 
  -8  -1   1       27.93       30.26      2.78 o 
  -7  -1   1       14.35       12.29      1.98 o 
  -6  -1   1       19.44       20.09      1.98 o 
  -5  -1   1        4.86        5.69      0.63 o 
  -4  -1   1       16.11       17.16      0.83 o 
  -3  -1   1       57.85       54.86      1.36 o 
  -2  -1   1      443.90      440.48      7.20 o 
  -1  -1   1     2554.49     2585.80     35.23 o 
   1  -1   1      529.79      482.92     10.18 o 
   2  -1   1      504.59      516.62     10.97 o 
   3  -1   1      526.20      550.75      7.50 o 
   4  -1   1      172.85      196.98      2.97 o 
   5  -1   1        0.37        1.00      0.41 o 
   6  -1   1       60.50       56.92      1.83 o 
   7  -1   1        0.46       -1.39      0.93 o 
   8  -1   1        2.60        1.32      1.45 o 
   9  -1   1        8.37        7.93      2.38 o 
  -9   0   1        8.96       10.44      2.38 o 
  -8   0   1       50.66       50.49      3.57 o 
  -7   0   1       13.69       16.92      2.25 o 
  -6   0   1       39.24       38.29      1.65 o 
  -5   0   1      223.11      197.96      4.00 o 
  -4   0   1      111.94      118.28      3.30 o 
  -3   0   1     1502.73     1484.57     30.66 o 
  -2   0   1       33.11       32.78      1.19 o 
  -1   0   1        1.76        1.85      0.26 o 
   0   0   1      155.87      163.35      3.57 o 
   1   0   1       11.38       15.63      1.06 o 
   2   0   1       96.67       96.82      3.11 o 
   3   0   1      663.38      656.63      8.13 o 
   4   0   1      293.46      310.18      5.43 o 
   5   0   1      175.78      172.70      3.56 o 
   6   0   1      104.27       92.25      4.23 o 
   7   0   1       23.00       27.62      2.51 o 
   8   0   1        0.45       -0.40      1.19 o 
  -9   1   1       42.36       41.50      3.57 o 
  -8   1   1        4.43        3.83      1.72 o 
  -7   1   1      293.41      290.62      9.25 o 
  -6   1   1      133.23      129.12      3.17 o 
  -5   1   1        6.22        5.42      0.79 o 
  -4   1   1      595.73      600.14     13.22 o 
  -3   1   1        5.31        6.74      0.66 o 
  -2   1   1     2438.09     2325.20     33.55 o 
  -1   1   1        0.45        0.63      0.12 o 
   0   1   1      996.01      900.68     18.50 o 
   1   1   1     3776.14     3789.59     84.58 o 
   2   1   1     1426.82     1343.29     16.00 o 
   3   1   1     1082.32     1105.90     17.09 o 
   4   1   1       33.25       22.44      0.80 o 
   5   1   1      273.83      266.57      7.93 o 
   6   1   1        3.95        1.85      1.19 o 
   7   1   1       17.58       19.56      2.38 o 
   8   1   1        0.06        0.79      1.32 o 
  -9   2   1        7.51        9.12      2.38 o 
  -8   2   1       78.34       75.99      4.36 o 
  -7   2   1       37.70       36.58      3.37 o 
  -6   2   1       22.11       18.77      1.45 o 
  -5   2   1        4.06        2.78      0.66 o 
  -4   2   1       32.10       42.56      1.85 o 
  -3   2   1      231.18      275.69      6.61 o 
  -2   2   1       37.22       42.95      1.59 o 
  -1   2   1      917.87      881.43     13.60 o 
   0   2   1     2897.67     2761.16     96.35 o 
   1   2   1     5286.35     4734.28    105.60 o 
   2   2   1      113.60      128.59      3.83 o 
   3   2   1      278.75      292.34      7.80 o 
   4   2   1        1.60        1.98      0.79 o 
   5   2   1       10.68        8.46      1.32 o 
   6   2   1       33.98       36.74      2.64 o 
   7   2   1       30.56       32.25      2.78 o 
   8   2   1        1.06        0.00      1.45 o 
  -9   3   1       64.16       65.29      4.49 o 
  -8   3   1       12.88       12.89      1.72 o 
  -7   3   1        0.33       -0.13      0.79 o 
  -6   3   1      202.53      199.03      5.95 o 
  -5   3   1       60.45       64.89      2.64 o 
  -4   3   1      197.94      177.62      4.89 o 
  -3   3   1      740.44      780.81     16.92 o 
  -2   3   1      597.59      648.25     14.14 o 
  -1   3   1        2.45        5.41      0.29 o 
   0   3   1      140.50      141.40      2.01 o 
   1   3   1     2339.32     2387.91     34.16 o 
   2   3   1       22.78       23.66      1.45 o 
   3   3   1      554.63      514.24     12.82 o 
   4   3   1       69.05       60.79      2.78 o 
   5   3   1       35.95       35.42      2.38 o 
   6   3   1       14.41       11.89      1.85 o 
   7   3   1        7.97        6.48      1.72 o 
   8   3   1        4.99        2.51      1.72 o 
  -9   4   1        5.00        6.21      2.11 o 
  -8   4   1       11.12       12.69      1.72 o 
  -7   4   1        7.32        7.00      1.32 o 
  -6   4   1       44.26       42.42      2.38 o 
  -5   4   1       11.68       12.56      1.32 o 
  -4   4   1        4.76        6.08      0.93 o 
  -3   4   1     1098.48     1100.38     23.52 o 
  -2   4   1       46.50       44.91      1.65 o 
  -1   4   1     1603.85     1603.70     18.91 o 
   0   4   1      483.42      516.52      7.91 o 
   1   4   1        5.38        4.54      0.67 o 
   2   4   1        7.02        6.97      1.52 o 
   3   4   1        0.24        2.11      0.79 o 
   4   4   1        2.66        1.98      0.93 o 
   5   4   1       20.09       19.43      1.98 o 
   6   4   1        5.44        3.96      1.45 o 
   7   4   1        9.90       13.22      2.25 o 
  -8   5   1        7.94        9.65      1.72 o 
  -7   5   1        4.53        7.00      1.32 o 
  -6   5   1      151.17      130.18      4.63 o 
  -5   5   1       52.56       58.81      2.78 o 
  -4   5   1        0.21        0.00      0.53 o 
  -3   5   1      185.56      203.66      5.55 o 
  -2   5   1       40.09       41.14      1.39 o 
  -1   5   1       30.35       30.90      1.05 o 
   0   5   1       84.42       82.55      1.48 o 
   1   5   1        5.37        5.45      0.43 o 
   2   5   1       81.22       77.96      1.99 o 
   3   5   1        1.60        2.31      0.60 o 
   4   5   1       19.36       16.26      1.59 o 
   5   5   1       52.39       57.62      3.17 o 
   6   5   1        2.40        1.85      1.32 o 
   7   5   1       45.91       42.56      3.30 o 
  -8   6   1        0.04        0.26      1.19 o 
  -7   6   1       13.53       10.57      1.59 o 
  -6   6   1        3.93        8.85      1.45 o 
  -5   6   1      112.78       91.32      3.70 o 
  -4   6   1        4.36        1.98      0.79 o 
  -3   6   1       44.13       43.88      2.11 o 
  -2   6   1       10.87       10.77      1.26 o 
  -1   6   1        1.05        2.01      0.33 o 
   0   6   1       14.77       15.81      1.61 o 
   1   6   1       43.18       46.39      1.46 o 
   2   6   1       26.42       27.85      1.26 o 
   3   6   1       17.96       14.72      2.31 o 
   4   6   1       14.80       18.05      2.25 o 
   5   6   1       27.31       24.47      1.54 o 
   6   6   1       22.57       24.59      1.73 o 
   7   6   1        6.51        4.58      2.11 o 
  -7   7   1       23.58       25.90      2.25 o 
  -6   7   1      134.65      129.52      4.89 o 
  -5   7   1        5.97        4.89      1.19 o 
  -4   7   1        5.01        4.76      1.06 o 
  -3   7   1       64.07       69.65      2.91 o 
  -2   7   1       16.33       15.38      0.83 o 
  -1   7   1       56.26       54.52      1.59 o 
   0   7   1        6.12        6.20      0.53 o 
   1   7   1       38.31       45.72      1.62 o 
   2   7   1       32.09       32.68      1.39 o 
   3   7   1       10.66       11.75      1.07 o 
   4   7   1       26.00       26.16      5.55 o 
   5   7   1       19.67       22.11      1.62 o 
   6   7   1        2.65        1.85      1.32 o 
  -7   8   1       15.30       14.54      2.11 o 
  -6   8   1       32.00       28.81      2.25 o 
  -5   8   1        0.66        0.93      0.93 o 
  -4   8   1        7.75        5.15      1.19 o 
  -3   8   1       48.68       46.12      2.38 o 
  -2   8   1        0.01        0.84      0.51 o 
  -1   8   1       14.97       15.03      1.08 o 
   0   8   1       71.24       75.80      2.10 o 
   1   8   1       29.90       29.44      1.43 o 
   2   8   1       58.23       50.64      1.90 o 
   3   8   1        3.86        3.66      0.83 o 
   4   8   1        0.21        0.46      1.12 o 
   5   8   1        2.85        2.78      1.32 o 
  -6   9   1        5.10        5.42      1.45 o 
  -5   9   1        0.46        0.13      0.93 o 
  -4   9   1       12.97        8.72      1.45 o 
  -3   9   1       60.74       64.63      3.04 o 
  -2   9   1       22.87       23.58      1.36 o 
  -1   9   1       89.42       91.98      4.10 o 
   0   9   1       85.89       89.21      3.96 o 
   1   9   1        0.23       -0.82      0.60 o 
   2   9   1        6.94        9.53      1.59 o 
   3   9   1        0.01       -1.39      0.93 o 
   4   9   1        5.71        4.76      1.32 o 
  -5  10   1        1.88        2.64      1.19 o 
  -4  10   1        9.76       10.31      1.59 o 
  -3  10   1       11.61       11.10      1.59 o 
  -2  10   1        6.09        4.10      1.45 o 
  -1  10   1       90.04       99.78      4.49 o 
   0  10   1        0.97        0.66      1.19 o 
   3  10   1        0.07        0.40      1.06 o 
  -4  11   1        7.24        8.06      1.72 o 
  -2  11   1       72.67       76.65      4.23 o 
  -2 -11   2       15.85       17.84      1.98 o 
  -1 -11   2        6.27        7.80      1.45 o 
   0 -11   2       15.62       17.18      1.72 o 
   1 -11   2        4.39        3.17      1.06 o 
   2 -11   2        2.03        2.62      0.76 o 
   3 -11   2        3.15        2.91      1.65 o 
   4 -11   2        0.11       -0.30      0.63 o 
  -4 -10   2      100.75      108.77      4.49 o 
  -3 -10   2        4.92        3.44      1.32 o 
  -2 -10   2        5.96        5.02      1.19 o 
  -1 -10   2        0.21       -0.40      0.79 o 
   0 -10   2        2.26        1.32      0.93 o 
   1 -10   2        1.67        0.56      0.54 o 
   2 -10   2       37.81       36.83      1.67 o 
   3 -10   2       24.59       23.13      1.39 o 
   4 -10   2        2.96        1.93      1.92 o 
   5 -10   2        1.03        0.26      0.86 o 
  -5  -9   2       39.23       38.06      2.64 o 
  -4  -9   2      112.02      104.28      4.10 o 
  -3  -9   2        0.65       -0.79      0.93 o 
  -2  -9   2       37.25       33.70      2.11 o 
  -1  -9   2       13.84       14.54      1.59 o 
   0  -9   2       17.58       17.45      1.45 o 
   1  -9   2      178.05      180.60      3.67 o 
   2  -9   2       19.55       19.43      1.72 o 
   3  -9   2        9.25        8.51      0.93 o 
   4  -9   2       78.18       80.39      2.52 o 
   5  -9   2        4.02        2.96      0.73 o 
   6  -9   2       19.60       21.76      2.71 o 
  -6  -8   2        4.38        7.40      1.59 o 
  -5  -8   2       12.03        8.72      1.59 o 
  -4  -8   2        0.01       -0.66      0.79 o 
  -3  -8   2        1.07        1.45      0.93 o 
  -2  -8   2        9.17       10.84      1.32 o 
  -1  -8   2       14.53       15.33      1.45 o 
   0  -8   2        1.53        0.20      0.47 o 
   1  -8   2      511.50      502.82      7.96 o 
   2  -8   2      350.93      342.43      8.85 o 
   3  -8   2      643.62      652.88     15.33 o 
   4  -8   2       24.27       23.74      1.26 o 
   5  -8   2       65.81       64.76      2.19 o 
   6  -8   2        0.20        0.20      0.65 o 
   7  -8   2        1.64        0.00      1.19 o 
  -6  -7   2        7.68        8.99      1.59 o 
  -5  -7   2       55.07       60.00      3.04 o 
  -4  -7   2        0.68        0.40      0.79 o 
  -3  -7   2       35.50       33.83      1.98 o 
  -2  -7   2        1.13        1.19      0.66 o 
  -1  -7   2        0.98        1.06      0.66 o 
   0  -7   2      167.72      171.78      2.76 o 
   1  -7   2       12.16       13.19      0.88 o 
   2  -7   2      281.75      283.62      7.40 o 
   3  -7   2       15.28       16.78      1.45 o 
   4  -7   2       55.96       57.37      1.87 o 
   5  -7   2        1.84        1.67      0.60 o 
   6  -7   2        5.29        7.02      0.98 o 
   7  -7   2       36.24       34.23      2.51 o 
  -7  -6   2        4.57        5.02      1.59 o 
  -6  -6   2       34.52       28.81      2.25 o 
  -5  -6   2        2.37        3.17      1.06 o 
  -4  -6   2      128.15      123.97      4.10 o 
  -3  -6   2        0.74        0.40      0.66 o 
  -2  -6   2      126.64      119.93      2.06 o 
  -1  -6   2       20.97       19.18      1.26 o 
   0  -6   2      128.80      132.99      2.18 o 
   1  -6   2      487.58      504.39      7.68 o 
   2  -6   2       11.87       11.63      1.19 o 
   3  -6   2       60.12       56.30      2.51 o 
   4  -6   2        8.87       14.01      1.45 o 
   5  -6   2       61.38       64.64      2.06 o 
   6  -6   2        5.54        6.18      0.84 o 
   7  -6   2       12.11       12.95      1.72 o 
   8  -6   2       21.53       23.54      1.90 o 
  -7  -5   2        0.16       -0.93      0.93 o 
  -6  -5   2       77.80       77.98      3.44 o 
  -5  -5   2       25.99       21.41      1.85 o 
  -4  -5   2        0.93        1.73      0.59 o 
  -3  -5   2       17.62       15.96      1.45 o 
  -2  -5   2        4.92        4.82      0.40 o 
  -1  -5   2      422.56      408.30      5.27 o 
   0  -5   2     1663.99     1754.20     20.78 o 
   1  -5   2     1349.75     1317.39     18.47 o 
   2  -5   2        3.96        6.74      0.93 o 
   3  -5   2       65.48       70.05      2.64 o 
   4  -5   2      146.44      143.53      4.49 o 
   5  -5   2        5.51        8.99      0.84 o 
   6  -5   2       78.82       81.85      2.38 o 
   7  -5   2        5.73        7.32      1.08 o 
   8  -5   2        3.83        3.37      1.05 o 
  -8  -4   2       17.68       19.69      2.25 o 
  -7  -4   2       35.31       31.06      2.25 o 
  -6  -4   2       21.97       21.46      2.71 o 
  -5  -4   2       45.79       46.06      1.68 o 
  -4  -4   2        7.88       10.18      0.84 o 
  -3  -4   2      630.65      659.98      8.27 o 
  -2  -4   2      107.03      116.05      1.86 o 
  -1  -4   2      527.83      572.36      7.08 o 
   0  -4   2      236.76      260.20      3.44 o 
   1  -4   2       62.07       62.57      1.39 o 
   2  -4   2      277.97      267.23      6.48 o 
   3  -4   2      446.18      452.65     10.44 o 
   4  -4   2      430.68      428.47     10.18 o 
   5  -4   2       17.10       16.69      0.98 o 
   6  -4   2       13.26       12.80      0.90 o 
   7  -4   2       29.21       27.19      1.65 o 
   8  -4   2       10.02        9.91      2.25 o 
  -7  -3   2        1.18        0.40      1.32 o 
  -6  -3   2       41.30       37.67      2.51 o 
  -5  -3   2      111.45      107.18      3.96 o 
  -4  -3   2       97.68       98.07      1.82 o 
  -3  -3   2     1061.51     1065.93     19.42 o 
  -2  -3   2        0.59        2.72      0.39 o 
  -1  -3   2      427.21      414.26      6.11 o 
   0  -3   2       36.56       26.68      0.79 o 
   1  -3   2      742.25      767.73     16.26 o 
   2  -3   2      137.93      148.29      3.83 o 
   3  -3   2        9.11       11.76      0.93 o 
   4  -3   2       49.39       50.49      2.11 o 
   5  -3   2       25.59       27.10      1.00 o 
   6  -3   2       95.74       96.57      2.14 o 
   7  -3   2       16.07       14.21      2.18 o 
   8  -3   2        1.94        3.44      1.59 o 
  -8  -2   2        0.54        1.06      1.32 o 
  -7  -2   2       15.33       16.92      2.25 o 
  -6  -2   2        0.17       -0.26      0.66 o 
  -5  -2   2      367.20      361.15      6.43 o 
  -4  -2   2      136.93      144.75      2.97 o 
  -3  -2   2      959.50      953.67     32.05 o 
  -2  -2   2      799.56      788.72      9.52 o 
  -1  -2   2      193.69      188.32      2.99 o 
   0  -2   2     4903.02     4807.22    111.15 o 
   1  -2   2      268.29      292.08      6.61 o 
   2  -2   2      303.60      295.12      6.74 o 
   3  -2   2      123.79      118.64      2.54 o 
   4  -2   2      851.23      882.13     14.17 o 
   5  -2   2       70.69       67.80      1.56 o 
   6  -2   2       23.24       21.58      1.30 o 
   7  -2   2       13.57        9.25      1.85 o 
   8  -2   2        0.50       -1.19      1.32 o 
  -9  -1   2        2.51        0.93      1.59 o 
  -8  -1   2       15.68       17.45      2.38 o 
  -7  -1   2      177.50      167.98      6.21 o 
  -6  -1   2      254.79      247.93      7.67 o 
  -5  -1   2      113.06      130.31      4.63 o 
  -4  -1   2      777.26      808.84     12.93 o 
  -3  -1   2       34.34       45.60      1.72 o 
  -2  -1   2       84.55       79.46      1.54 o 
  -1  -1   2      361.75      373.44      5.40 o 
   0  -1   2       50.04       57.07      1.02 o 
   1  -1   2     1093.38      999.12     15.31 o 
   2  -1   2       50.29       50.43      1.24 o 
   3  -1   2     1660.82     1636.38     48.97 o 
   4  -1   2       44.88       51.65      1.61 o 
   5  -1   2       36.90       36.70      1.06 o 
   6  -1   2       24.60       24.58      2.25 o 
   7  -1   2        0.65        0.79      1.32 o 
   8  -1   2       84.71       76.39      4.36 o 
  -9   0   2       38.31       40.31      3.44 o 
  -8   0   2        9.02        9.65      1.98 o 
  -7   0   2      229.24      217.54      7.53 o 
  -6   0   2      868.43      845.73     21.28 o 
  -5   0   2      639.35      645.48     14.54 o 
  -4   0   2        9.57        9.78      0.93 o 
  -3   0   2      667.29      650.89     14.14 o 
  -2   0   2       80.58       71.10      2.11 o 
  -1   0   2      100.19      105.33      2.64 o 
   0   0   2     1106.88     1083.19     22.20 o 
   1   0   2       13.17       14.99      0.54 o 
   2   0   2     1707.58     1660.50     25.21 o 
   3   0   2       74.69       69.91      1.61 o 
   4   0   2     1130.36     1103.97     13.49 o 
   5   0   2       75.19       76.79      3.57 o 
   6   0   2      138.84      131.37      5.29 o 
   7   0   2       34.41       33.83      2.78 o 
   8   0   2       15.52       13.48      2.38 o 
  -9   1   2       27.96       35.02      3.30 o 
  -8   1   2        2.19        2.64      1.59 o 
  -7   1   2        0.18       -0.64      0.54 o 
  -6   1   2       90.98       89.21      3.30 o 
  -5   1   2      341.30      320.09      7.93 o 
  -4   1   2       80.80       77.05      2.64 o 
  -3   1   2       88.07       79.69      2.51 o 
  -2   1   2      245.57      240.80      5.68 o 
  -1   1   2     2933.04     2902.39     43.67 o 
   0   1   2     4724.60     4495.53    167.38 o 
   1   1   2    13164.85    12780.57    410.23 o 
   2   1   2       44.67       43.88      1.52 o 
   3   1   2     1172.65     1174.24     18.10 o 
   4   1   2       11.49       10.20      1.32 o 
   5   1   2        5.67        4.76      1.19 o 
   6   1   2        5.48        5.55      1.45 o 
   7   1   2        0.03        0.40      1.32 o 
   8   1   2       34.22       37.01      3.17 o 
  -9   2   2        3.38        4.76      1.98 o 
  -8   2   2        0.92        0.66      1.32 o 
  -7   2   2        0.06        0.53      0.79 o 
  -6   2   2       22.90       24.05      1.85 o 
  -5   2   2      133.10      130.44      4.10 o 
  -4   2   2       30.90       31.45      1.59 o 
  -3   2   2      288.73      316.92      7.67 o 
  -2   2   2        4.01        4.41      0.41 o 
  -1   2   2      160.67      183.37      3.25 o 
   0   2   2     3206.30     2952.23     77.38 o 
   1   2   2      390.93      380.15      7.67 o 
   2   2   2      461.29      436.93     10.84 o 
   3   2   2      244.91      247.80      7.00 o 
   4   2   2       92.66       87.09      3.57 o 
   5   2   2       13.73       15.07      1.85 o 
   6   2   2        8.97       15.20      2.11 o 
   7   2   2        4.26        0.53      1.32 o 
   8   2   2       57.12       53.53      3.83 o 
  -9   3   2       14.89       15.60      2.78 o 
  -8   3   2        6.42        7.14      1.45 o 
  -7   3   2       27.09       24.32      1.85 o 
  -6   3   2      313.66      299.74      8.06 o 
  -5   3   2      320.44      320.76      8.33 o 
  -4   3   2       18.08       17.05      1.19 o 
  -3   3   2       12.51       10.44      1.06 o 
  -2   3   2      148.29      147.93      4.63 o 
  -1   3   2       66.41       70.30      1.67 o 
   0   3   2      268.14      280.50      3.75 o 
   1   3   2       19.05       18.33      0.99 o 
   2   3   2      136.60      137.58      4.23 o 
   3   3   2       88.48       76.65      3.04 o 
   4   3   2        4.94        4.76      1.06 o 
   5   3   2      102.35       98.06      4.23 o 
   6   3   2       17.75       18.50      2.25 o 
   7   3   2      145.41      142.73      6.08 o 
   8   3   2       53.13       63.04      4.23 o 
  -8   4   2        4.16        7.93      1.59 o 
  -7   4   2      142.06      135.47      4.89 o 
  -6   4   2      215.04      214.76      6.34 o 
  -5   4   2       25.85       25.51      1.72 o 
  -4   4   2      129.49      128.06      4.10 o 
  -3   4   2      750.37      769.44     17.05 o 
  -2   4   2        0.88        0.26      0.40 o 
  -1   4   2        2.48        0.45      0.20 o 
   0   4   2        6.29        8.59      0.42 o 
   1   4   2       91.76      102.74      3.44 o 
   2   4   2       10.62       14.14      1.32 o 
   3   4   2       12.90       11.89      1.32 o 
   4   4   2       52.89       47.58      2.64 o 
   5   4   2        1.45        2.25      1.32 o 
   6   4   2       36.55       35.15      2.78 o 
   7   4   2        0.66       -0.13      1.59 o 
  -8   5   2        2.28        0.66      1.06 o 
  -7   5   2       73.69       74.01      3.57 o 
  -6   5   2      258.91      246.22      7.27 o 
  -5   5   2       64.21       59.21      2.78 o 
  -4   5   2       65.39       75.46      3.04 o 
  -3   5   2       95.84       99.12      3.44 o 
  -2   5   2      270.40      300.44      5.53 o 
  -1   5   2       75.84       79.20      1.74 o 
   0   5   2      220.48      224.31      4.16 o 
   1   5   2       94.65       88.12      2.06 o 
   2   5   2      367.38      351.82      6.06 o 
   3   5   2       72.35       78.77      3.30 o 
   4   5   2      139.78      130.31      4.89 o 
   5   5   2       13.75       12.95      1.85 o 
   6   5   2        0.01       -1.06      1.19 o 
   7   5   2        5.19        4.76      2.11 o 
  -8   6   2        1.67        1.32      1.19 o 
  -7   6   2       19.86       20.88      2.11 o 
  -6   6   2       14.99       13.08      1.72 o 
  -5   6   2       26.37       20.88      1.72 o 
  -4   6   2        0.51        1.45      0.79 o 
  -3   6   2       31.15       26.98      1.45 o 
  -2   6   2      118.20      110.44      5.22 o 
  -1   6   2      285.39      297.57      4.81 o 
   0   6   2       57.78       58.45      2.11 o 
   1   6   2       12.69       11.28      1.52 o 
   2   6   2        5.68        8.70      0.88 o 
   3   6   2      123.90      126.72      3.05 o 
   4   6   2       18.07       18.72      1.36 o 
   5   6   2        0.13       -0.58      0.66 o 
   6   6   2        3.92        3.54      1.11 o 
  -7   7   2       35.70       34.63      2.51 o 
  -6   7   2        1.37        0.93      1.06 o 
  -5   7   2       66.65       61.85      3.04 o 
  -4   7   2      102.97       95.02      3.70 o 
  -3   7   2      257.90      244.46      5.12 o 
  -2   7   2        1.18        1.72      0.56 o 
  -1   7   2       95.35      105.99      4.10 o 
   0   7   2        5.30        5.34      0.66 o 
   1   7   2        3.01        3.25      0.70 o 
   2   7   2       93.92       94.23      2.54 o 
   3   7   2       14.75       12.97      1.26 o 
   4   7   2        0.30       -0.68      0.63 o 
   5   7   2        8.78        5.27      2.11 o 
   6   7   2        6.44        4.77      1.20 o 
  -6   8   2       11.70        6.48      1.45 o 
  -5   8   2       23.26       18.63      1.98 o 
  -4   8   2       39.60       37.40      2.38 o 
  -3   8   2        5.20        4.39      0.86 o 
  -2   8   2        2.55        2.32      0.63 o 
  -1   8   2        0.48       -0.26      0.93 o 
   0   8   2       20.91       19.82      1.98 o 
   1   8   2       20.53       21.81      2.11 o 
   2   8   2        5.65        5.58      1.78 o 
   3   8   2       19.56       20.47      1.43 o 
   4   8   2        0.05        0.59      1.65 o 
   5   8   2        5.34        6.39      1.17 o 
  -6   9   2        2.19        1.32      1.19 o 
  -5   9   2        3.80        5.68      1.32 o 
  -4   9   2       49.10       45.46      2.64 o 
  -3   9   2       26.29       22.86      1.85 o 
  -2   9   2       14.74       16.06      1.33 o 
  -1   9   2        0.42        1.19      1.19 o 
   0   9   2       37.20       41.37      2.91 o 
   1   9   2        0.00       -0.40      1.06 o 
   2   9   2      160.74      183.04      6.61 o 
   3   9   2        5.49        5.92      1.59 o 
   4   9   2        7.12        7.67      1.45 o 
  -5  10   2       11.85       11.63      1.85 o 
  -4  10   2       23.77       22.47      2.25 o 
  -3  10   2        0.00        0.00      0.79 o 
  -2  10   2       70.17       70.44      3.96 o 
  -1  10   2       30.30       28.68      2.64 o 
   0  10   2        3.04        2.78      1.45 o 
   1  10   2       40.94       48.50      3.30 o 
  -2  11   2       24.17       29.47      3.17 o 
  -1  11   2       25.65       31.59      2.91 o 
   0 -12   3        0.26       -0.53      1.06 o 
   1 -12   3        4.42        3.70      1.19 o 
  -2 -11   3        0.28        1.19      1.19 o 
  -1 -11   3        1.63        1.59      1.06 o 
   0 -11   3       50.50       49.69      2.64 o 
   1 -11   3       25.25       26.96      1.98 o 
   2 -11   3       14.65       11.63      1.14 o 
   3 -11   3        1.62        3.38      0.83 o 
   4 -11   3        5.69        5.35      1.02 o 
  -4 -10   3       24.23       21.01      2.25 o 
  -3 -10   3        9.10       10.31      1.72 o 
  -2 -10   3        0.05        0.00      0.93 o 
  -1 -10   3        9.59        8.85      1.32 o 
   0 -10   3        7.80        9.12      1.32 o 
   1 -10   3        6.92        9.44      0.98 o 
   2 -10   3       49.94       45.33      2.64 o 
   3 -10   3        0.10       -0.53      0.93 o 
   4 -10   3        1.29        0.06      0.54 o 
   5 -10   3        0.22       -0.28      0.73 o 
  -5  -9   3        0.15       -0.13      1.19 o 
  -4  -9   3        4.65        7.80      1.59 o 
  -3  -9   3        4.46        1.59      1.06 o 
  -2  -9   3        4.81        7.27      1.32 o 
  -1  -9   3        0.39       -0.13      0.66 o 
   0  -9   3       10.43        9.40      0.93 o 
   1  -9   3        0.09       -0.59      0.47 o 
   2  -9   3       34.31       41.76      2.51 o 
   3  -9   3        2.89        1.72      1.06 o 
   4  -9   3       45.61       44.96      1.98 o 
   5  -9   3        5.32        5.57      0.88 o 
   6  -9   3       12.08       18.31      1.59 o 
  -6  -8   3        0.70       -0.66      1.19 o 
  -5  -8   3       12.51       10.84      1.72 o 
  -4  -8   3       24.59       21.67      1.98 o 
  -3  -8   3       30.35       36.87      2.25 o 
  -2  -8   3       15.43       20.09      1.72 o 
  -1  -8   3        0.60        0.93      0.73 o 
   0  -8   3        2.96        1.67      0.51 o 
   1  -8   3      110.96      106.11      2.50 o 
   2  -8   3      142.18      135.07      4.63 o 
   3  -8   3      133.58      138.90      4.76 o 
   4  -8   3        0.31        1.32      0.93 o 
   5  -8   3        2.44        3.75      0.84 o 
   6  -8   3        3.55        2.51      0.84 o 
   7  -8   3        7.90       11.05      1.65 o 
  -6  -7   3       42.79       39.38      2.64 o 
  -5  -7   3        6.12        6.21      1.32 o 
  -4  -7   3       86.67       88.15      3.44 o 
  -3  -7   3      236.52      242.65      6.34 o 
  -2  -7   3       29.79       33.04      1.85 o 
  -1  -7   3      143.34      138.42      2.85 o 
   0  -7   3       33.65       29.54      1.17 o 
   1  -7   3      170.21      166.17      3.25 o 
   2  -7   3      196.76      196.66      5.68 o 
   3  -7   3      145.76      149.61      4.76 o 
   4  -7   3        2.77        1.45      0.93 o 
   5  -7   3        0.68        1.45      0.65 o 
   6  -7   3        6.45        5.67      0.98 o 
   7  -7   3        0.17        1.03      1.10 o 
  -7  -6   3      107.84      107.58      4.36 o 
  -6  -6   3        0.00        1.32      1.06 o 
  -5  -6   3       11.53       13.08      1.59 o 
  -4  -6   3        5.93        5.15      1.06 o 
  -3  -6   3       33.68       33.57      1.85 o 
  -2  -6   3       11.46       12.56      0.83 o 
  -1  -6   3      144.93      155.87      3.04 o 
   0  -6   3        2.97        1.72      0.47 o 
   1  -6   3       36.21       40.52      1.30 o 
   2  -6   3        9.47       10.04      1.19 o 
   3  -6   3      236.81      223.62      6.21 o 
   4  -6   3      182.10      183.31      5.55 o 
   5  -6   3       15.73       19.16      1.72 o 
   6  -6   3        1.36       -1.07      0.86 o 
   7  -6   3       13.97       13.45      1.15 o 
   8  -6   3        0.62       -0.13      0.92 o 
  -7  -5   3        6.76        8.99      1.59 o 
  -6  -5   3       46.36       50.35      2.64 o 
  -5  -5   3        1.25        2.38      0.93 o 
  -4  -5   3       55.82       58.15      2.51 o 
  -3  -5   3       60.75       60.28      1.63 o 
  -2  -5   3       22.93       22.01      0.93 o 
  -1  -5   3       97.01       90.48      1.57 o 
   0  -5   3       43.13       63.70      2.11 o 
   1  -5   3      522.34      563.64      8.47 o 
   2  -5   3        0.17        0.40      0.53 o 
   3  -5   3      139.20      132.03      4.10 o 
   4  -5   3      655.24      663.71     15.20 o 
   5  -5   3       13.25       12.82      1.45 o 
   6  -5   3       67.10       60.90      1.80 o 
   7  -5   3       27.73       29.32      1.38 o 
   8  -5   3        0.98        0.53      1.59 o 
  -8  -4   3        6.48        7.67      1.72 o 
  -7  -4   3       54.57       54.58      2.91 o 
  -6  -4   3       35.85       36.08      2.25 o 
  -5  -4   3        2.60        0.79      0.79 o 
  -4  -4   3        0.18        0.53      0.37 o 
  -3  -4   3       30.12       28.86      0.81 o 
  -2  -4   3      258.72      262.77      3.58 o 
  -1  -4   3      111.19      109.43      2.14 o 
   0  -4   3     1843.11     1907.48     26.39 o 
   1  -4   3      357.55      364.43      9.65 o 
   2  -4   3      198.99      195.86      5.15 o 
   3  -4   3        0.52        1.19      0.53 o 
   4  -4   3       40.63       46.52      2.11 o 
   5  -4   3       23.87       23.71      1.33 o 
   6  -4   3        2.20        2.50      0.57 o 
   7  -4   3        1.62        0.61      0.76 o 
   8  -4   3        2.01        0.26      1.45 o 
  -8  -3   3        9.11       11.23      1.72 o 
  -7  -3   3       22.49       24.19      2.11 o 
  -6  -3   3       57.57       55.44      1.96 o 
  -5  -3   3      143.30      135.85      3.07 o 
  -4  -3   3      246.74      248.34      3.62 o 
  -3  -3   3      403.88      399.06      6.53 o 
  -2  -3   3       61.29       52.54      1.31 o 
  -1  -3   3      165.30      159.24      2.75 o 
   0  -3   3     1232.48     1260.47     17.55 o 
   1  -3   3       63.01       57.23      1.98 o 
   2  -3   3      108.82      111.94      3.30 o 
   3  -3   3       16.84       14.82      0.86 o 
   4  -3   3        0.01       -0.12      0.34 o 
   5  -3   3        0.11        0.23      0.51 o 
   6  -3   3       41.49       43.61      1.41 o 
   7  -3   3        5.44        3.83      1.59 o 
   8  -3   3       61.25       57.36      3.96 o 
  -7  -2   3      135.90      139.30      5.42 o 
  -6  -2   3        2.32        2.51      0.93 o 
  -5  -2   3      590.44      589.50     10.57 o 
  -4  -2   3      143.64      136.65      2.30 o 
  -3  -2   3      108.55      145.35      2.26 o 
  -2  -2   3      194.30      208.37      3.44 o 
  -1  -2   3       46.47       50.90      1.11 o 
   0  -2   3      707.67      674.69      9.58 o 
   1  -2   3      233.47      234.19      4.02 o 
   2  -2   3       80.03       78.09      3.77 o 
   3  -2   3        8.48        9.02      0.63 o 
   4  -2   3      267.07      252.97      5.15 o 
   5  -2   3       24.30       23.39      0.89 o 
   6  -2   3       49.98       42.34      1.71 o 
   7  -2   3        9.63        8.85      1.98 o 
   8  -2   3        8.69        8.06      2.11 o 
  -9  -1   3       30.18       37.53      3.30 o 
  -8  -1   3        0.53        0.00      1.32 o 
  -7  -1   3       58.12       58.15      3.44 o 
  -6  -1   3        2.12        0.13      0.93 o 
  -5  -1   3      615.08      582.67      9.86 o 
  -4  -1   3        0.13        1.06      0.53 o 
  -3  -1   3      740.59      839.39     12.00 o 
  -2  -1   3      698.10      685.98      9.80 o 
  -1  -1   3      191.03      209.87      5.02 o 
   0  -1   3      411.88      414.33      8.99 o 
   1  -1   3      103.43      113.74      2.58 o 
   2  -1   3      243.93      234.25      6.15 o 
   3  -1   3      224.23      228.35      4.19 o 
   4  -1   3      130.47      127.98      2.83 o 
   5  -1   3        0.94        0.22      0.22 o 
   6  -1   3       18.74       21.81      2.11 o 
   7  -1   3       34.03       43.22      3.17 o 
   8  -1   3       34.46       34.76      3.17 o 
  -9   0   3        1.22        2.38      1.72 o 
  -8   0   3       30.98       32.51      2.91 o 
  -7   0   3       23.45       25.22      1.56 o 
  -6   0   3        0.04        1.19      0.79 o 
  -5   0   3       14.40       14.67      1.32 o 
  -4   0   3      168.56      192.56      5.15 o 
  -3   0   3       47.21       58.94      2.11 o 
  -2   0   3      223.58      218.56      6.48 o 
  -1   0   3      118.05      120.16      2.24 o 
   0   0   3     1585.59     1522.06     23.09 o 
   1   0   3     1369.05     1320.82     20.11 o 
   2   0   3       98.27       89.24      1.87 o 
   3   0   3      333.42      351.88      6.00 o 
   4   0   3       44.50       54.54      1.59 o 
   5   0   3      109.50      120.93      4.76 o 
   6   0   3        8.73        8.06      1.72 o 
   7   0   3       38.79       33.70      2.91 o 
   8   0   3        1.64        2.64      1.72 o 
  -9   1   3       37.42       35.82      3.44 o 
  -8   1   3        0.08       -0.79      1.19 o 
  -7   1   3        4.88        5.42      1.19 o 
  -6   1   3        0.09        0.53      0.79 o 
  -5   1   3      691.58      667.15     15.20 o 
  -4   1   3        2.91        1.59      0.53 o 
  -3   1   3      231.41      293.00      7.14 o 
  -2   1   3     2855.22     2868.61     43.35 o 
  -1   1   3       49.12       54.95      1.35 o 
   0   1   3     4139.32     3779.57     80.75 o 
   1   1   3     1912.38     1682.66     25.55 o 
   2   1   3      342.08      324.70     13.61 o 
   3   1   3       94.39      102.51      3.30 o 
   4   1   3       18.55       17.97      1.59 o 
   5   1   3       93.72       98.99      4.23 o 
   6   1   3        2.14        1.72      1.19 o 
   7   1   3       70.51       74.27      4.23 o 
   8   1   3        0.00        0.53      1.59 o 
  -9   2   3        9.95       12.56      2.51 o 
  -8   2   3       71.30       75.99      3.57 o 
  -7   2   3       12.32       14.27      1.59 o 
  -6   2   3     2011.77     1979.25     42.03 o 
  -5   2   3      112.94      118.02      3.96 o 
  -4   2   3      890.58      888.92     19.56 o 
  -3   2   3       55.58       57.49      2.25 o 
  -2   2   3      837.17      828.11     13.18 o 
  -1   2   3       58.47       53.00      1.92 o 
   0   2   3       25.30       21.59      0.76 o 
   1   2   3       48.30       61.28      4.63 o 
   2   2   3      161.48      159.84      5.48 o 
   3   2   3       11.68       13.88      1.45 o 
   4   2   3       19.78       15.60      1.72 o 
   5   2   3        1.72        0.79      0.93 o 
   6   2   3       44.93       45.46      3.04 o 
   7   2   3        1.87        0.26      1.32 o 
   8   2   3       10.66       14.67      2.64 o 
  -8   3   3       29.16       32.12      2.38 o 
  -7   3   3       47.23       44.93      2.64 o 
  -6   3   3       27.28       30.00      2.11 o 
  -5   3   3       42.54       40.71      2.25 o 
  -4   3   3       40.45       44.93      2.25 o 
  -3   3   3        3.63        5.42      0.93 o 
  -2   3   3       62.53       46.58      1.39 o 
  -1   3   3       84.34       83.87      1.94 o 
   0   3   3      301.12      293.42     17.05 o 
   1   3   3     1509.53     1528.25     23.29 o 
   2   3   3     1091.15     1033.50     24.45 o 
   3   3   3       89.27       87.23      3.44 o 
   4   3   3      172.70      167.18      5.68 o 
   5   3   3       39.80       38.33      2.64 o 
   6   3   3        3.24        2.91      1.59 o 
   7   3   3       30.43       33.04      3.04 o 
  -8   4   3       52.52       56.17      3.17 o 
  -7   4   3        2.98        3.04      1.06 o 
  -6   4   3      115.26      109.69      4.23 o 
  -5   4   3      113.86      105.46      3.96 o 
  -4   4   3       44.86       48.11      2.38 o 
  -3   4   3      123.10      118.84      3.17 o 
  -2   4   3      173.46      177.48      3.63 o 
  -1   4   3      882.13      924.30     14.71 o 
   0   4   3      759.86      789.15     16.44 o 
   1   4   3      904.65      917.73     14.39 o 
   2   4   3      213.03      206.70      6.21 o 
   3   4   3      235.01      220.84      6.74 o 
   4   4   3        3.94        4.10      1.19 o 
   5   4   3       37.92       35.55      2.64 o 
   6   4   3        3.48        1.98      1.59 o 
   7   4   3        5.39        4.76      2.11 o 
  -8   5   3        0.01        0.00      1.06 o 
  -7   5   3       43.89       42.42      2.64 o 
  -6   5   3       47.38       45.73      2.64 o 
  -5   5   3       28.04       27.36      1.98 o 
  -4   5   3       15.18       17.84      1.59 o 
  -3   5   3      237.99      246.07      4.98 o 
  -2   5   3       56.67       62.97      1.90 o 
  -1   5   3       95.19       98.93      2.41 o 
   0   5   3       61.02       54.70      1.59 o 
   1   5   3       11.40       11.62      0.86 o 
   2   5   3        2.48        3.02      0.60 o 
   3   5   3       85.91       86.43      3.83 o 
   4   5   3        5.78        7.00      1.59 o 
   5   5   3        0.02       -1.06      1.06 o 
   6   5   3       10.98        8.85      1.98 o 
  -8   6   3       12.97       13.74      1.98 o 
  -7   6   3       10.88       13.88      1.85 o 
  -6   6   3        5.11        1.45      0.93 o 
  -5   6   3       34.12       33.44      2.25 o 
  -4   6   3      130.06      134.28      4.63 o 
  -3   6   3       34.36       30.26      1.43 o 
  -2   6   3      304.50      316.97      6.04 o 
  -1   6   3        3.60        3.50      0.63 o 
   0   6   3       12.87       14.01      1.59 o 
   1   6   3       12.58       16.06      1.05 o 
   2   6   3        5.14        7.65      0.92 o 
   3   6   3       49.38       52.50      1.90 o 
   4   6   3        0.08       -0.30      0.63 o 
   5   6   3       12.42       12.03      2.11 o 
   6   6   3        9.93       11.76      2.25 o 
  -7   7   3        7.95        6.74      1.59 o 
  -6   7   3       40.29       47.71      2.91 o 
  -5   7   3      104.35       95.95      4.10 o 
  -4   7   3       39.53       38.33      2.38 o 
  -3   7   3        3.83        2.49      0.70 o 
  -2   7   3      100.37      102.69      4.23 o 
  -1   7   3        7.81        8.93      0.92 o 
   0   7   3        0.83        0.13      0.79 o 
   1   7   3       51.10       51.68      3.04 o 
   2   7   3       58.51       61.34      2.06 o 
   3   7   3       88.14       82.02      2.50 o 
   4   7   3        0.01       -0.20      0.70 o 
   5   7   3        0.01       -1.04      0.83 o 
  -6   8   3        2.48        1.06      0.93 o 
  -5   8   3      110.51      105.99      4.36 o 
  -4   8   3       12.21       14.41      1.72 o 
  -3   8   3       36.26       35.34      1.71 o 
  -2   8   3       13.82       11.85      1.14 o 
  -1   8   3       16.11       18.90      2.11 o 
   0   8   3        0.89        0.93      1.06 o 
   1   8   3       31.94       34.63      2.64 o 
   2   8   3       19.70       24.58      2.64 o 
   3   8   3       38.04       35.22      2.25 o 
   4   8   3        0.09       -0.45      0.76 o 
  -5   9   3        5.80        5.15      1.32 o 
  -4   9   3        0.06        0.66      0.93 o 
  -3   9   3        2.68        3.52      0.93 o 
  -2   9   3        2.43        0.93      1.19 o 
  -1   9   3       12.62       14.41      2.11 o 
   0   9   3        0.34        0.40      1.19 o 
   1   9   3       12.07       11.37      1.98 o 
   2   9   3       30.48       30.40      2.78 o 
   3   9   3        1.67        4.49      1.72 o 
  -5  10   3       10.69       11.23      1.98 o 
  -4  10   3        0.70       -1.39      0.93 o 
  -3  10   3        0.01       -0.40      1.32 o 
  -2  10   3       19.96       26.30      2.91 o 
  -1  10   3       10.47       11.76      2.25 o 
   0  10   3       28.34       32.38      2.91 o 
   1  10   3        8.99       13.35      2.38 o 
   2  10   3       22.61       26.96      2.91 o 
  -2  11   3        0.00       -0.93      1.32 o 
  -1  11   3        8.30        7.40      2.11 o 
   1 -12   4        1.64        0.66      1.06 o 
  -2 -11   4        2.79        0.93      1.06 o 
  -1 -11   4        9.08        5.68      1.45 o 
   0 -11   4       10.82       13.22      1.72 o 
   1 -11   4       12.58       11.62      1.17 o 
   2 -11   4       12.16        8.59      1.59 o 
   3 -11   4       13.58       14.93      1.98 o 
   4 -11   4        3.92        2.51      1.06 o 
  -4 -10   4        3.11        1.72      1.19 o 
  -3 -10   4        6.91        1.85      1.19 o 
  -2 -10   4       26.38       23.92      1.98 o 
  -1 -10   4       10.71       11.37      1.45 o 
   0 -10   4       14.23       13.08      1.45 o 
   1 -10   4       61.98       62.55      2.09 o 
   2 -10   4       60.87       53.13      2.91 o 
   3 -10   4        0.47        0.13      0.93 o 
   4 -10   4        2.50        3.44      1.32 o 
   5 -10   4        3.44        1.91      1.12 o 
  -5  -9   4        2.65        3.04      1.32 o 
  -4  -9   4        6.00        5.29      1.45 o 
  -3  -9   4      156.60      146.70      4.89 o 
  -2  -9   4        1.14        0.26      0.79 o 
  -1  -9   4       13.95       13.74      1.45 o 
   0  -9   4        6.95        8.31      2.05 o 
   1  -9   4        1.94        1.68      0.60 o 
   2  -9   4        0.59        0.93      0.79 o 
   3  -9   4       34.23       36.48      2.38 o 
   4  -9   4       52.04       63.57      3.30 o 
   5  -9   4        0.36       -0.36      0.63 o 
   6  -9   4       13.15       16.52      2.11 o 
  -6  -8   4        6.60        4.63      1.59 o 
  -5  -8   4        2.00       -0.53      1.06 o 
  -4  -8   4      282.65      274.10      7.40 o 
  -3  -8   4      154.08      143.26      4.63 o 
  -2  -8   4       28.58       29.21      1.85 o 
  -1  -8   4        5.12        7.03      0.75 o 
   0  -8   4        5.02        8.30      0.79 o 
   1  -8   4       10.42       10.52      1.26 o 
   2  -8   4       62.39       58.42      2.91 o 
   3  -8   4       17.61       17.45      1.85 o 
   4  -8   4       32.14       37.01      2.38 o 
   5  -8   4       99.22       99.52      4.23 o 
   6  -8   4        3.27        3.90      0.93 o 
   7  -8   4       65.18       73.92      3.05 o 
  -6  -7   4        2.08        1.59      1.19 o 
  -5  -7   4        5.60        5.29      1.19 o 
  -4  -7   4        6.48        5.15      1.19 o 
  -3  -7   4        2.85        3.17      1.06 o 
  -2  -7   4       28.47       27.40      1.21 o 
  -1  -7   4        0.12        0.18      0.41 o 
   0  -7   4       96.35      103.72      5.22 o 
   1  -7   4       37.46       38.73      1.39 o 
   2  -7   4      147.95      153.57      4.89 o 
   3  -7   4      249.68      246.75      7.00 o 
   4  -7   4      562.46      572.79     13.88 o 
   5  -7   4       28.03       24.98      1.98 o 
   6  -7   4        7.23        9.69      1.00 o 
   7  -7   4        0.53        1.46      0.77 o 
  -7  -6   4        5.74        5.02      1.45 o 
  -6  -6   4       18.72       17.31      1.98 o 
  -5  -6   4      121.79      111.54      3.96 o 
  -4  -6   4      100.19       98.99      3.57 o 
  -3  -6   4       12.30       12.42      1.32 o 
  -2  -6   4       88.41       83.07      2.38 o 
  -1  -6   4        0.36       -0.13      0.32 o 
   0  -6   4       69.06       68.71      1.77 o 
   1  -6   4       20.47       22.86      1.92 o 
   2  -6   4        3.12        1.98      0.79 o 
   3  -6   4      507.17      520.58     12.42 o 
   4  -6   4        8.95       10.04      1.45 o 
   5  -6   4        3.16        3.36      0.99 o 
   6  -6   4        3.63        1.70      0.66 o 
   7  -6   4        0.58       -0.20      0.66 o 
  -7  -5   4       23.50       21.28      2.11 o 
  -6  -5   4       44.44       42.82      2.51 o 
  -5  -5   4      283.09      282.30      7.27 o 
  -4  -5   4      143.56      139.56      4.23 o 
  -3  -5   4       13.35       14.77      0.93 o 
  -2  -5   4       81.79       79.60      1.91 o 
  -1  -5   4       99.84       92.18      2.05 o 
   0  -5   4       49.12       51.31      1.65 o 
   1  -5   4       32.30       31.29      1.11 o 
   2  -5   4        0.17        1.85      0.66 o 
   3  -5   4        4.26        2.38      0.79 o 
   4  -5   4       24.35       22.29      1.33 o 
   5  -5   4        0.01       -0.61      0.66 o 
   6  -5   4       43.10       46.60      1.58 o 
   7  -5   4        0.00       -0.76      0.59 o 
   8  -5   4       20.59       22.86      3.17 o 
  -8  -4   4       21.11       28.15      2.38 o 
  -7  -4   4        5.17        6.48      1.45 o 
  -6  -4   4        5.88        6.34      1.19 o 
  -5  -4   4      315.47      297.76      7.27 o 
  -4  -4   4       10.47       15.75      0.93 o 
  -3  -4   4      356.57      348.48      5.69 o 
  -2  -4   4       55.44       54.22      1.72 o 
  -1  -4   4      314.53      309.04      5.75 o 
   0  -4   4      156.42      163.38      2.97 o 
   1  -4   4      258.10      301.91      9.12 o 
   2  -4   4       51.19       45.69      1.45 o 
   3  -4   4       79.71       82.46      2.18 o 
   4  -4   4        0.04        0.89      0.54 o 
   5  -4   4        1.02       -0.22      0.60 o 
   6  -4   4        0.42       -0.42      0.57 o 
   7  -4   4       12.24       14.93      2.38 o 
   8  -4   4        3.36        3.17      1.72 o 
  -8  -3   4        0.50        0.79      1.19 o 
  -7  -3   4       40.97       45.07      2.51 o 
  -6  -3   4        4.78        6.34      1.19 o 
  -5  -3   4        0.60        2.73      0.73 o 
  -4  -3   4       36.94       32.75      0.96 o 
  -3  -3   4      193.04      202.86      2.99 o 
  -2  -3   4      176.75      191.87      4.03 o 
  -1  -3   4       32.71       36.86      1.52 o 
   0  -3   4      516.89      583.59      8.56 o 
   1  -3   4       69.27       93.28      2.01 o 
   2  -3   4      232.34      208.40      3.96 o 
   3  -3   4      320.78      320.61      5.81 o 
   4  -3   4       46.88       45.59      1.65 o 
   5  -3   4      482.33      456.72      8.30 o 
   6  -3   4        1.28        0.69      0.54 o 
   7  -3   4       26.58       24.71      2.78 o 
   8  -3   4        3.84        3.17      1.59 o 
  -8  -2   4       10.34       10.57      1.59 o 
  -7  -2   4        8.96        9.91      1.45 o 
  -6  -2   4       24.09       25.68      1.30 o 
  -5  -2   4      244.29      243.85      3.77 o 
  -4  -2   4       22.07       19.99      0.76 o 
  -3  -2   4        4.11        3.84      0.47 o 
  -2  -2   4     1655.24     1794.73     24.89 o 
  -1  -2   4      222.53      225.20      3.61 o 
   0  -2   4      813.78      806.28     11.44 o 
   1  -2   4     2841.33     2853.84     43.08 o 
   2  -2   4      134.23      130.40      2.65 o 
   3  -2   4       35.70       37.96      1.33 o 
   4  -2   4       37.89       37.41      1.39 o 
   5  -2   4       25.17       21.57      1.20 o 
   6  -2   4       46.92       51.28      3.17 o 
   7  -2   4       59.00       56.43      3.70 o 
   8  -2   4        5.46        7.67      2.11 o 
  -8  -1   4        9.87       10.71      1.98 o 
  -7  -1   4       16.99       17.97      2.25 o 
  -6  -1   4      166.60      164.70      3.82 o 
  -5  -1   4        6.41        5.24      0.60 o 
  -4  -1   4      633.63      629.95      9.44 o 
  -3  -1   4       22.90       37.29      1.05 o 
  -2  -1   4     3632.89     3838.59     52.24 o 
  -1  -1   4      141.26      148.16      3.49 o 
   0  -1   4      328.50      306.88      7.14 o 
   1  -1   4       21.84       18.36      0.99 o 
   2  -1   4        0.05        0.70      1.12 o 
   3  -1   4      248.87      252.13      4.63 o 
   4  -1   4       90.11       97.35      2.41 o 
   5  -1   4       66.26       67.67      3.44 o 
   6  -1   4        0.00       -0.53      1.06 o 
   7  -1   4        2.17        2.25      1.59 o 
   8  -1   4        0.24        0.13      1.59 o 
  -9   0   4        0.17       -1.19      1.72 o 
  -8   0   4       47.61       50.09      3.44 o 
  -7   0   4       45.15       46.26      2.64 o 
  -6   0   4      413.35      413.66     10.31 o 
  -5   0   4        0.89        1.72      0.79 o 
  -4   0   4       44.31       49.36      1.59 o 
  -3   0   4      776.97      853.96     12.16 o 
  -2   0   4      372.13      389.06      4.94 o 
  -1   0   4      795.54      809.74     12.68 o 
   0   0   4        2.07        1.88      0.53 o 
   1   0   4      116.33      115.76      4.36 o 
   2   0   4      125.21      121.69      2.48 o 
   3   0   4      114.48      109.77      2.41 o 
   4   0   4      457.72      477.80      8.12 o 
   5   0   4        3.01        4.10      1.32 o 
   6   0   4       82.16       86.30      4.36 o 
   7   0   4        0.26       -0.40      1.45 o 
   8   0   4       12.33       13.08      2.51 o 
  -9   1   4        3.88        5.15      1.98 o 
  -8   1   4       12.67       12.69      1.72 o 
  -7   1   4        2.25        2.78      1.06 o 
  -6   1   4      653.30      695.04     16.26 o 
  -5   1   4       20.63       19.56      1.59 o 
  -4   1   4        9.84        9.78      1.19 o 
  -3   1   4        2.29       10.06      0.56 o 
  -2   1   4        1.00        4.04      0.47 o 
  -1   1   4       84.74       82.32      1.82 o 
   0   1   4      114.01      128.20      4.76 o 
   1   1   4      108.73      136.57      4.56 o 
   2   1   4        2.69        2.37      0.66 o 
   3   1   4      555.80      525.71      8.65 o 
   4   1   4      217.83      209.21      6.61 o 
   5   1   4      289.62      293.13      8.99 o 
   6   1   4        0.73        0.26      1.19 o 
   7   1   4       61.22       66.08      4.10 o 
   8   1   4        0.79        0.26      1.59 o 
  -9   2   4       25.80       35.29      3.30 o 
  -8   2   4        4.54        4.63      1.32 o 
  -7   2   4        2.01        1.19      0.93 o 
  -6   2   4       10.02       11.63      1.59 o 
  -5   2   4        3.22        4.36      0.93 o 
  -4   2   4        0.03        0.00      0.40 o 
  -3   2   4      683.86      705.87     15.73 o 
  -2   2   4      353.29      355.64      6.24 o 
  -1   2   4       55.21       52.91      1.45 o 
   0   2   4       59.12       66.37      1.62 o 
   1   2   4      264.48      237.34      4.25 o 
   2   2   4     1050.72      980.05     71.17 o 
   3   2   4      337.71      348.91      9.52 o 
   4   2   4        9.71        8.06      1.45 o 
   5   2   4        1.44        1.45      1.19 o 
   6   2   4        0.10        0.40      1.19 o 
   7   2   4        0.00        0.00      1.45 o 
  -8   3   4       33.46       34.76      2.51 o 
  -7   3   4        3.78        2.91      1.06 o 
  -6   3   4       20.23       19.69      1.85 o 
  -5   3   4      155.38      146.83      4.89 o 
  -4   3   4      107.85      112.37      2.76 o 
  -3   3   4       32.65       37.61      1.39 o 
  -2   3   4      328.70      336.56      6.00 o 
  -1   3   4       79.29       72.45      1.98 o 
   0   3   4       41.90       43.80      1.33 o 
   1   3   4      308.11      294.94     21.67 o 
   2   3   4      109.23      104.94      3.83 o 
   3   3   4       94.29      100.05      3.83 o 
   4   3   4        7.99        9.65      1.72 o 
   5   3   4       16.53       20.62      2.25 o 
   6   3   4       20.99       27.36      2.78 o 
   7   3   4        2.21       -0.40      1.72 o 
  -8   4   4       22.76       26.17      2.38 o 
  -7   4   4       11.80       12.29      1.72 o 
  -6   4   4        1.77        3.17      1.06 o 
  -5   4   4       65.04       60.27      3.04 o 
  -4   4   4      203.28      191.50      5.82 o 
  -3   4   4       70.35       76.38      2.24 o 
  -2   4   4       17.91       15.96      1.30 o 
  -1   4   4       42.33       41.32      1.39 o 
   0   4   4       23.08       22.76      1.28 o 
   1   4   4      133.81      124.76      4.36 o 
   2   4   4        8.37        9.12      1.32 o 
   3   4   4      178.92      176.04      5.95 o 
   4   4   4        1.65        0.79      1.06 o 
   5   4   4       11.17        8.33      1.85 o 
   6   4   4       30.64       36.21      3.04 o 
   7   4   4        6.61        7.80      2.38 o 
  -8   5   4       35.97       43.61      2.91 o 
  -7   5   4        5.69        3.04      1.19 o 
  -6   5   4       38.15       37.67      2.51 o 
  -5   5   4       83.57       82.47      3.57 o 
  -4   5   4      172.58      165.20      5.29 o 
  -3   5   4      535.73      524.30      9.31 o 
  -2   5   4        0.50        0.46      0.47 o 
  -1   5   4       74.61       77.72      2.18 o 
   0   5   4      198.24      222.56      4.34 o 
   1   5   4       81.08       83.73      2.10 o 
   2   5   4        8.75        6.74      1.45 o 
   3   5   4      132.10      124.89      4.89 o 
   4   5   4        2.17        2.64      1.32 o 
   5   5   4        2.66        2.38      1.59 o 
   6   5   4       10.65       11.76      2.25 o 
  -7   6   4       31.75       29.08      2.38 o 
  -6   6   4        0.95        0.79      0.93 o 
  -5   6   4      106.82      106.79      4.23 o 
  -4   6   4        7.99        7.14      1.19 o 
  -3   6   4        4.34        3.90      0.73 o 
  -2   6   4       59.10       63.17      2.09 o 
  -1   6   4       14.06       14.45      1.12 o 
   0   6   4        0.09       -1.06      0.79 o 
   1   6   4        1.96        2.64      1.19 o 
   2   6   4       69.40       68.20      2.16 o 
   3   6   4       11.01       10.81      1.19 o 
   4   6   4       16.90       22.34      2.51 o 
   5   6   4       23.49       26.17      2.64 o 
  -7   7   4        3.00        2.11      1.19 o 
  -6   7   4        3.40        3.96      1.32 o 
  -5   7   4        2.73        2.25      1.06 o 
  -4   7   4        1.06        0.40      0.79 o 
  -3   7   4        0.77        0.81      0.56 o 
  -2   7   4       10.30       13.93      1.14 o 
  -1   7   4       52.79       51.68      3.04 o 
   0   7   4       30.94       35.55      2.51 o 
   1   7   4       19.29       21.67      2.25 o 
   2   7   4       37.32       43.48      2.91 o 
   3   7   4        0.54        0.00      1.19 o 
   4   7   4       22.93       22.13      1.58 o 
   5   7   4        4.86        5.92      1.20 o 
  -6   8   4        2.50        2.51      1.19 o 
  -5   8   4       15.28       14.14      1.85 o 
  -4   8   4       50.92       53.00      2.91 o 
  -3   8   4        0.66        0.13      0.60 o 
  -2   8   4       53.53       61.32      3.44 o 
  -1   8   4       32.67       31.59      2.51 o 
   0   8   4        8.02       11.23      1.85 o 
   1   8   4        0.33       -1.32      1.06 o 
   2   8   4       23.62       27.49      2.64 o 
   3   8   4        0.84       -1.32      1.32 o 
   4   8   4        0.00       -0.66      1.45 o 
  -5   9   4        6.54        4.76      1.32 o 
  -4   9   4       71.83       69.12      3.57 o 
  -3   9   4       31.65       30.95      1.81 o 
  -2   9   4        1.35        1.72      1.19 o 
  -1   9   4       11.42       10.57      2.11 o 
   0   9   4        0.11        0.13      1.19 o 
   1   9   4        0.62        1.85      1.45 o 
   2   9   4        6.35        4.49      1.72 o 
   3   9   4       11.87        9.65      2.11 o 
  -4  10   4        0.05        0.26      1.06 o 
  -3  10   4       30.08       35.82      3.17 o 
  -2  10   4       19.24       26.30      3.04 o 
  -1  10   4        0.17        0.66      1.45 o 
   0  10   4        1.81        0.53      1.59 o 
   1  10   4        2.12        4.76      1.85 o 
  -2 -11   5        0.12       -0.79      0.93 o 
  -1 -11   5        0.45       -0.26      0.79 o 
   0 -11   5       36.61       39.25      2.38 o 
   1 -11   5        3.34        7.67      1.03 o 
   2 -11   5        0.14        0.40      1.06 o 
   3 -11   5       25.46       33.70      2.78 o 
  -4 -10   5       27.96       28.94      2.38 o 
  -3 -10   5        8.82       11.50      1.72 o 
  -2 -10   5        7.83        8.59      1.45 o 
  -1 -10   5        8.55        9.91      1.45 o 
   0 -10   5       50.04       46.63      1.92 o 
   1 -10   5       24.81       23.66      1.33 o 
   2 -10   5       10.07        9.91      1.72 o 
   3 -10   5       27.42       33.83      2.51 o 
   4 -10   5       22.20       25.77      2.51 o 
  -5  -9   5        8.58        7.67      1.72 o 
  -4  -9   5        0.00       -0.93      0.93 o 
  -3  -9   5       17.68       19.03      1.85 o 
  -2  -9   5       27.03       22.34      1.85 o 
  -1  -9   5       10.15        9.36      0.93 o 
   0  -9   5       16.33       16.25      1.12 o 
   1  -9   5       47.98       46.26      2.05 o 
   2  -9   5        2.32        1.19      0.93 o 
   3  -9   5        0.05        0.00      0.79 o 
   4  -9   5        1.21        1.45      1.19 o 
   5  -9   5        2.45        0.93      1.19 o 
   6  -9   5        4.59        3.83      1.45 o 
  -6  -8   5        2.54        1.32      1.32 o 
  -5  -8   5        4.32        4.10      1.19 o 
  -4  -8   5       40.62       38.99      2.38 o 
  -3  -8   5       58.78       56.70      2.78 o 
  -2  -8   5       24.64       21.67      1.72 o 
  -1  -8   5        4.03        3.74      0.79 o 
   0  -8   5        2.64        4.43      0.70 o 
   1  -8   5       67.15       65.44      1.99 o 
   2  -8   5      111.52      116.70      4.36 o 
   3  -8   5        8.53        9.25      1.45 o 
   4  -8   5       60.32       66.21      3.30 o 
   5  -8   5       26.31       24.19      2.25 o 
   6  -8   5        1.25        0.79      0.84 o 
  -6  -7   5        5.93        5.29      1.45 o 
  -5  -7   5       29.31       25.11      1.98 o 
  -4  -7   5       57.65       61.72      2.91 o 
  -3  -7   5       79.71       77.98      3.04 o 
  -2  -7   5      111.38      109.66      2.61 o 
  -1  -7   5       55.78       51.74      1.63 o 
   0  -7   5       32.69       32.60      1.30 o 
   1  -7   5       45.22       48.30      1.58 o 
   2  -7   5        0.12       -0.26      0.66 o 
   3  -7   5       60.75       57.62      2.91 o 
   4  -7   5        8.75        8.59      1.45 o 
   5  -7   5       46.80       46.62      2.09 o 
   6  -7   5       17.62       17.69      1.56 o 
   7  -7   5        2.75        1.19      0.81 o 
  -7  -6   5        0.01        0.79      1.19 o 
  -6  -6   5        8.59        4.76      1.32 o 
  -5  -6   5      156.90      170.75      5.15 o 
  -4  -6   5       84.80       89.08      3.30 o 
  -3  -6   5      793.87      786.58     17.18 o 
  -2  -6   5      116.04      111.83      2.52 o 
  -1  -6   5      127.24      128.12      2.75 o 
   0  -6   5       80.17       77.23      1.99 o 
   1  -6   5       96.75       96.08      3.44 o 
   2  -6   5       13.90       14.93      1.45 o 
   3  -6   5        4.16        3.12      0.73 o 
   4  -6   5       75.94       78.32      2.50 o 
   5  -6   5        4.65        4.34      0.95 o 
   6  -6   5        1.72       -0.33      0.73 o 
   7  -6   5       12.88       17.13      1.51 o 
  -7  -5   5        6.31        6.34      1.59 o 
  -6  -5   5       57.75       50.75      2.64 o 
  -5  -5   5       13.95       16.78      1.59 o 
  -4  -5   5      369.79      366.87      6.25 o 
  -3  -5   5       21.81       21.53      1.07 o 
  -2  -5   5      179.46      173.80      3.35 o 
  -1  -5   5        1.87        0.99      0.93 o 
   0  -5   5      189.44      212.39      4.56 o 
   1  -5   5      534.50      529.70     12.29 o 
   2  -5   5      110.28      119.49      2.80 o 
   3  -5   5      100.01       92.62      2.52 o 
   4  -5   5      436.02      413.70      7.68 o 
   5  -5   5      154.32      153.76      3.84 o 
   6  -5   5        0.07       -0.26      0.66 o 
   7  -5   5        0.01       -0.15      0.60 o 
  -8  -4   5       22.85       27.75      2.38 o 
  -7  -4   5       22.79       24.32      2.11 o 
  -6  -4   5        0.75        0.93      0.93 o 
  -5  -4   5      228.89      235.78      6.21 o 
  -4  -4   5       42.20       44.42      1.49 o 
  -3  -4   5       13.50       11.57      0.79 o 
  -2  -4   5      123.29      124.06      2.56 o 
  -1  -4   5      546.41      517.97      7.90 o 
   0  -4   5        0.57        2.49      0.41 o 
   1  -4   5      332.01      374.67      6.40 o 
   2  -4   5       44.31       45.66      1.72 o 
   3  -4   5        0.02        0.00      0.47 o 
   4  -4   5      871.27      856.72     14.24 o 
   5  -4   5       32.97       35.03      1.92 o 
   6  -4   5       47.11       50.46      3.50 o 
   7  -4   5        0.00       -1.19      1.19 o 
  -8  -3   5        0.05       -0.26      1.06 o 
  -7  -3   5       55.00       57.89      2.91 o 
  -6  -3   5      212.37      204.98      5.68 o 
  -5  -3   5      334.69      328.56      9.12 o 
  -4  -3   5        0.02       -0.02      0.32 o 
  -3  -3   5       69.93       77.61      1.90 o 
  -2  -3   5       11.05       10.79      0.63 o 
  -1  -3   5      279.61      273.52      4.50 o 
   0  -3   5      300.75      296.10      4.78 o 
   1  -3   5      543.51      562.49      9.20 o 
   2  -3   5      373.28      354.98      6.20 o 
   3  -3   5       10.54       14.08      0.92 o 
   4  -3   5        8.17       10.12      0.95 o 
   5  -3   5        0.61        1.50      0.68 o 
   6  -3   5        3.34        3.44      1.32 o 
   7  -3   5        9.87        8.19      1.98 o 
   8  -3   5        0.43       -0.26      1.72 o 
  -7  -2   5        4.03       10.44      1.45 o 
  -6  -2   5       35.54       38.47      1.54 o 
  -5  -2   5       11.75       16.29      0.98 o 
  -4  -2   5       55.43       62.44      1.71 o 
  -3  -2   5      527.13      527.94      8.03 o 
  -2  -2   5       47.04       50.56      1.33 o 
  -1  -2   5      180.50      165.83      2.92 o 
   0  -2   5        3.71        5.37      0.66 o 
   1  -2   5      857.24      940.88     14.77 o 
   2  -2   5      198.91      196.97      3.82 o 
   3  -2   5       94.12       93.06      2.31 o 
   4  -2   5      161.72      169.00      4.69 o 
   5  -2   5       42.42       43.93      3.63 o 
   6  -2   5        3.22        0.93      1.32 o 
   7  -2   5       10.25       11.63      2.25 o 
   8  -2   5       16.38       15.86      2.78 o 
  -7  -1   5       99.75      105.99      4.10 o 
  -6  -1   5       50.50       50.52      1.71 o 
  -5  -1   5      329.74      326.30      5.51 o 
  -4  -1   5       27.25       28.68      1.12 o 
  -3  -1   5       11.33       24.14      1.32 o 
  -2  -1   5       44.28       36.35      1.00 o 
  -1  -1   5      781.64      826.60     11.78 o 
   0  -1   5      381.23      401.27      6.68 o 
   1  -1   5        0.23        2.25      0.41 o 
   2  -1   5       72.30       96.54      2.28 o 
   3  -1   5      301.67      279.20      5.19 o 
   4  -1   5      393.92      392.88      7.07 o 
   5  -1   5        7.41        7.27      1.59 o 
   6  -1   5       31.43       33.17      2.78 o 
   7  -1   5        7.94        8.85      1.98 o 
   8  -1   5        0.04        0.13      1.59 o 
  -8   0   5       17.68       18.77      2.51 o 
  -7   0   5        0.43        0.46      0.65 o 
  -6   0   5      257.23      245.29      7.00 o 
  -5   0   5       22.54       19.29      0.95 o 
  -4   0   5      677.51      702.27     10.37 o 
  -3   0   5       29.13       35.74      1.59 o 
  -2   0   5     1120.20     1242.82     14.83 o 
  -1   0   5      142.45      140.36      3.96 o 
   0   0   5        7.26        7.54      0.56 o 
   1   0   5        4.35        4.38      1.72 o 
   2   0   5       35.96       34.85      1.24 o 
   3   0   5      152.48      160.11      3.30 o 
   4   0   5        1.84        0.26      1.06 o 
   5   0   5       21.59       19.82      2.25 o 
   6   0   5       26.62       23.66      2.38 o 
   7   0   5        2.90        5.82      1.85 o 
  -8   1   5       12.54       10.04      1.72 o 
  -7   1   5       14.63       17.31      1.85 o 
  -6   1   5        4.50        7.27      1.32 o 
  -5   1   5      224.70      230.75      6.61 o 
  -4   1   5        0.18       -0.26      0.53 o 
  -3   1   5      930.41      927.90     20.35 o 
  -2   1   5       58.34       63.64      1.73 o 
  -1   1   5        7.61        6.53      0.59 o 
   0   1   5      105.38      102.55      2.25 o 
   1   1   5      231.53      241.65      4.37 o 
   2   1   5      899.15      887.36     14.07 o 
   3   1   5       49.07       43.48      2.51 o 
   4   1   5      275.41      285.86      8.59 o 
   5   1   5       40.78       44.14      3.04 o 
   6   1   5       13.34       13.88      2.25 o 
   7   1   5       14.40       16.12      2.64 o 
  -8   2   5       21.10       24.98      2.25 o 
  -7   2   5       22.24       20.75      2.11 o 
  -6   2   5        1.47        1.59      1.06 o 
  -5   2   5      285.42      277.54      7.67 o 
  -4   2   5       73.14       67.53      2.91 o 
  -3   2   5      161.25      171.18      3.68 o 
  -2   2   5      419.92      395.50      6.94 o 
  -1   2   5      694.78      657.51     10.76 o 
   0   2   5     1037.93     1062.79     61.72 o 
   1   2   5      239.78      222.44     10.77 o 
   2   2   5      141.24      140.06      7.67 o 
   3   2   5      503.03      467.72     12.42 o 
   4   2   5      156.28      154.23      5.55 o 
   5   2   5       50.82       54.58      3.44 o 
   6   2   5       12.28       11.89      2.25 o 
   7   2   5       14.22       23.39      3.17 o 
  -8   3   5        1.33        1.85      1.06 o 
  -7   3   5      106.36      105.46      4.49 o 
  -6   3   5       28.00       31.06      2.25 o 
  -5   3   5     2072.00     2067.15     31.17 o 
  -4   3   5        6.79        6.87      1.06 o 
  -3   3   5      385.98      367.61     10.71 o 
  -2   3   5       49.83       47.85      1.58 o 
  -1   3   5        4.30        3.58      0.54 o 
   0   3   5       41.37       29.85      1.17 o 
   1   3   5        4.37        5.84      1.39 o 
   2   3   5       44.74       45.46      2.64 o 
   3   3   5      258.21      246.08      7.53 o 
   4   3   5        7.73        4.63      1.45 o 
   5   3   5        2.08        1.85      1.32 o 
   6   3   5       25.86       30.13      2.91 o 
   7   3   5        2.08       -0.26      1.85 o 
  -8   4   5       24.32       30.00      2.51 o 
  -7   4   5        3.80        1.98      1.06 o 
  -6   4   5      204.37      201.68      6.61 o 
  -5   4   5        1.17        1.85      0.93 o 
  -4   4   5       23.81       23.39      1.85 o 
  -3   4   5       38.12       37.70      1.58 o 
  -2   4   5      179.01      180.78      3.86 o 
  -1   4   5       10.04        9.26      1.65 o 
   0   4   5       20.10       23.67      1.08 o 
   1   4   5        4.38        3.57      1.19 o 
   2   4   5      346.02      315.34      8.99 o 
   3   4   5      193.53      175.38      6.08 o 
   4   4   5        0.68       -0.93      1.06 o 
   5   4   5       52.67       47.05      3.17 o 
   6   4   5       10.24       12.82      2.38 o 
  -7   5   5       32.21       28.81      2.38 o 
  -6   5   5      135.91      137.71      5.15 o 
  -5   5   5        8.96        8.85      1.45 o 
  -4   5   5       60.94       60.93      3.04 o 
  -3   5   5        0.18        0.59      0.73 o 
  -2   5   5        2.35        1.93      0.63 o 
  -1   5   5      130.95      141.40      4.56 o 
   0   5   5       36.37       42.56      2.64 o 
   1   5   5      242.78      234.32      7.27 o 
   2   5   5      442.64      441.42     12.16 o 
   3   5   5        5.58        7.93      1.59 o 
   4   5   5       36.70       44.27      3.04 o 
   5   5   5        0.83        0.79      1.59 o 
   6   5   5       18.67       31.19      3.44 o 
  -7   6   5        1.18        0.66      1.06 o 
  -6   6   5        4.37        5.55      1.32 o 
  -5   6   5       11.89       13.08      1.72 o 
  -4   6   5        9.54       11.36      2.11 o 
  -3   6   5        0.38        0.04      0.56 o 
  -2   6   5        4.89        3.26      0.73 o 
  -1   6   5       15.59       19.79      1.27 o 
   0   6   5       36.77       39.78      2.64 o 
   1   6   5       28.89       30.53      2.51 o 
   2   6   5       47.02       46.52      3.04 o 
   3   6   5       26.79       20.88      2.38 o 
   4   6   5        3.32        3.70      1.59 o 
   5   6   5        4.75        3.44      1.85 o 
  -6   7   5        8.43        9.25      1.72 o 
  -5   7   5       34.26       37.27      2.51 o 
  -4   7   5        0.11       -0.81      0.54 o 
  -3   7   5      196.80      205.73      4.84 o 
  -2   7   5      158.21      157.40      3.90 o 
  -1   7   5       40.12       45.86      3.04 o 
   0   7   5        0.03        0.00      1.06 o 
   1   7   5        4.32        3.70      1.45 o 
   2   7   5        1.19        0.93      1.32 o 
   3   7   5        3.02        1.85      1.45 o 
   4   7   5        6.09        7.80      1.98 o 
  -6   8   5       12.02       12.95      1.98 o 
  -5   8   5        1.36        2.11      1.06 o 
  -4   8   5        8.70       11.00      1.33 o 
  -3   8   5       78.98       80.07      2.78 o 
  -2   8   5        0.01       -0.66      1.06 o 
  -1   8   5        9.70        8.06      1.85 o 
   0   8   5        0.00        0.93      1.32 o 
   1   8   5        1.54        2.11      1.45 o 
   2   8   5        6.54        8.99      2.11 o 
   3   8   5        0.06       -1.32      1.32 o 
  -5   9   5        2.92        0.93      1.19 o 
  -4   9   5       60.01       65.55      3.57 o 
  -3   9   5       17.48       17.18      2.64 o 
  -2   9   5        0.21       -0.93      1.19 o 
  -1   9   5       28.26       27.89      2.78 o 
   0   9   5        0.16        0.00      1.32 o 
   1   9   5       10.10       14.80      2.38 o 
   2   9   5        0.22        0.13      1.59 o 
  -3  10   5       12.61       14.27      2.64 o 
  -2  10   5        0.17        2.51      1.72 o 
  -1  10   5        0.00       -1.06      1.45 o 
   0  10   5        6.65        6.34      2.11 o 
  -2 -11   6        1.00       -0.40      0.93 o 
  -1 -11   6        4.25        2.11      1.06 o 
   0 -11   6       11.83       11.10      1.59 o 
   1 -11   6        2.98        3.70      1.32 o 
   2 -11   6        2.46        2.38      1.19 o 
  -3 -10   6        3.30        3.17      1.32 o 
  -2 -10   6        0.43        0.66      0.93 o 
  -1 -10   6       12.57       11.23      1.59 o 
   0 -10   6       32.79       29.76      1.54 o 
   1 -10   6        4.39        2.64      1.06 o 
   2 -10   6        0.92        0.93      1.06 o 
   3 -10   6        6.78        5.42      1.45 o 
   4 -10   6        1.81       -0.40      1.06 o 
  -5  -9   6        1.11        0.00      1.06 o 
  -4  -9   6        0.13       -0.66      0.79 o 
  -3  -9   6        0.15        0.13      0.93 o 
  -2  -9   6       10.91       10.71      1.45 o 
  -1  -9   6       30.16       26.33      1.39 o 
   0  -9   6        6.09        6.74      0.88 o 
   1  -9   6       78.92       77.45      3.57 o 
   2  -9   6        1.19        0.93      0.93 o 
   3  -9   6       34.91       35.02      2.51 o 
   4  -9   6        9.15        5.82      1.45 o 
   5  -9   6        5.46        5.29      1.45 o 
  -5  -8   6        1.81        0.93      1.06 o 
  -4  -8   6        3.90        4.23      1.19 o 
  -3  -8   6       46.57       47.18      2.51 o 
  -2  -8   6       27.94       27.34      1.35 o 
  -1  -8   6        2.69        1.92      0.56 o 
   0  -8   6       23.05       19.21      1.17 o 
   1  -8   6       80.83       77.05      3.44 o 
   2  -8   6        2.29        1.19      0.93 o 
   3  -8   6       21.37       22.47      1.98 o 
   4  -8   6        4.45        2.64      1.19 o 
   5  -8   6       29.70       39.38      2.78 o 
   6  -8   6        5.18        4.49      1.59 o 
  -6  -7   6        1.92        2.25      1.19 o 
  -5  -7   6       26.87       25.24      1.98 o 
  -4  -7   6       43.94       46.52      2.51 o 
  -3  -7   6      138.50      133.68      3.12 o 
  -2  -7   6      239.09      227.44      4.89 o 
  -1  -7   6      182.14      173.23      3.54 o 
   0  -7   6       27.97       34.00      1.92 o 
   1  -7   6        1.62        2.91      0.93 o 
   2  -7   6      169.46      151.72      5.02 o 
   3  -7   6      183.87      176.04      5.68 o 
   4  -7   6       29.31       32.78      2.38 o 
   5  -7   6        2.58        4.10      1.32 o 
   6  -7   6       51.61       62.78      3.44 o 
  -7  -6   6        1.12       -0.13      1.06 o 
  -6  -6   6        0.47        0.13      1.06 o 
  -5  -6   6       39.71       34.23      2.25 o 
  -4  -6   6       22.73       22.47      1.72 o 
  -3  -6   6       44.02       48.44      1.67 o 
  -2  -6   6       18.03       17.10      1.12 o 
  -1  -6   6        1.24        1.67      0.51 o 
   0  -6   6        5.41        7.69      0.73 o 
   1  -6   6        8.17        6.87      1.06 o 
   2  -6   6       51.07       48.24      2.51 o 
   3  -6   6        6.38        5.29      1.19 o 
   4  -6   6       85.28       81.54      3.57 o 
   5  -6   6       22.52       23.62      1.59 o 
   6  -6   6        2.04        1.64      0.92 o 
   7  -6   6       22.22       25.63      2.53 o 
  -7  -5   6       66.88       67.80      3.30 o 
  -6  -5   6        7.34        8.59      1.45 o 
  -5  -5   6       34.06       38.72      2.25 o 
  -4  -5   6       96.65       97.54      2.52 o 
  -3  -5   6      101.25       99.70      2.46 o 
  -2  -5   6        7.14        7.29      0.79 o 
  -1  -5   6       53.06       54.89      1.62 o 
   0  -5   6       16.65       13.25      0.83 o 
   1  -5   6       23.93       23.00      1.72 o 
   2  -5   6       23.93       24.85      1.72 o 
   3  -5   6       43.07       42.00      1.63 o 
   4  -5   6      214.25      234.63      5.04 o 
   5  -5   6       18.16       20.37      2.18 o 
   6  -5   6        0.94       -0.31      1.45 o 
   7  -5   6        0.00        0.93      1.45 o 
  -8  -4   6        2.49        1.19      1.19 o 
  -7  -4   6       18.03       19.69      1.98 o 
  -6  -4   6       17.32       12.82      1.59 o 
  -5  -4   6        0.42        0.13      0.56 o 
  -4  -4   6        1.43        2.07      0.79 o 
  -3  -4   6       64.81       71.07      1.92 o 
  -2  -4   6        0.53        1.49      0.41 o 
  -1  -4   6      412.56      421.21      7.53 o 
   0  -4   6        6.33        4.89      0.93 o 
   1  -4   6      529.19      550.45     12.82 o 
   2  -4   6       83.62       95.66      2.38 o 
   3  -4   6       16.56       18.60      1.45 o 
   4  -4   6       63.52       73.00      2.37 o 
   5  -4   6        0.53        0.86      0.75 o 
   6  -4   6       10.81       12.68      1.33 o 
   7  -4   6        3.08        4.36      1.85 o 
  -7  -3   6        7.93        8.72      1.45 o 
  -6  -3   6       29.86       23.85      4.16 o 
  -5  -3   6       58.98       49.23      1.67 o 
  -4  -3   6       87.64       91.73      2.31 o 
  -3  -3   6        1.44        1.29      0.41 o 
  -2  -3   6      829.23      839.59     12.31 o 
  -1  -3   6        0.12        0.36      0.34 o 
   0  -3   6      253.93      285.73      7.27 o 
   1  -3   6        1.32        1.64      0.73 o 
   2  -3   6        3.03        1.60      1.32 o 
   3  -3   6        1.06        2.03      1.59 o 
   4  -3   6       12.12       13.59      1.17 o 
   5  -3   6      173.84      180.80      5.55 o 
   6  -3   6        5.23        4.23      1.59 o 
   7  -3   6        3.02        3.17      1.85 o 
  -6  -2   6       96.39      102.52      2.63 o 
  -5  -2   6       12.47       11.84      0.92 o 
  -4  -2   6       55.01       62.45      1.75 o 
  -3  -2   6       63.88       58.41      1.56 o 
  -2  -2   6      213.97      208.42      3.62 o 
  -1  -2   6       28.48       27.94      0.74 o 
   0  -2   6       20.84       19.30      0.93 o 
   1  -2   6      326.00      373.01      6.44 o 
   2  -2   6       20.96       20.36      1.02 o 
   3  -2   6        2.50        3.81      0.79 o 
   4  -2   6       83.90       86.35      2.50 o 
   5  -2   6       90.58       95.68      4.36 o 
   6  -2   6       83.72       82.07      4.36 o 
   7  -2   6        1.18        1.19      1.59 o 
  -7  -1   6       65.33       67.27      3.30 o 
  -6  -1   6        6.22        5.68      1.19 o 
  -5  -1   6      165.65      165.86      5.29 o 
  -4  -1   6      105.98      103.32      2.29 o 
  -3  -1   6       15.22       21.57      0.88 o 
  -2  -1   6       21.83       21.71      0.88 o 
  -1  -1   6      154.96      173.40      4.89 o 
   0  -1   6      746.28      707.54     11.38 o 
   1  -1   6      110.66      120.77      2.62 o 
   2  -1   6      486.71      497.97      8.43 o 
   3  -1   6       30.56       30.01      1.27 o 
   4  -1   6      129.12      135.82      5.22 o 
   5  -1   6       40.66       42.03      2.91 o 
   6  -1   6        3.64        1.19      1.32 o 
   7  -1   6       55.35       61.98      4.10 o 
  -8   0   6       10.54       14.67      1.98 o 
  -7   0   6       17.34       18.63      1.98 o 
  -6   0   6       18.02       14.80      1.72 o 
  -5   0   6       67.66       64.36      3.04 o 
  -4   0   6        0.11        0.40      0.66 o 
  -3   0   6       80.30       79.83      3.04 o 
  -2   0   6      105.98       93.93      1.55 o 
  -1   0   6      203.19      208.73      4.02 o 
   0   0   6       21.67       25.60      1.03 o 
   1   0   6      132.54      108.50      2.46 o 
   2   0   6        1.82        1.49      0.46 o 
   3   0   6      282.42      287.74      7.53 o 
   4   0   6      115.22      110.88      4.49 o 
   5   0   6        1.48        1.45      1.32 o 
   6   0   6       18.02       19.43      2.64 o 
   7   0   6        3.71        3.30      1.98 o 
  -8   1   6        6.85        5.95      1.45 o 
  -7   1   6       14.79       20.62      2.11 o 
  -6   1   6       73.50       76.26      3.44 o 
  -5   1   6       81.66       73.09      3.30 o 
  -4   1   6        1.71        2.25      0.79 o 
  -3   1   6       11.45       11.89      0.93 o 
  -2   1   6     1079.94     1151.84     29.08 o 
  -1   1   6        2.43        5.30      1.19 o 
   0   1   6      142.45      132.25      3.24 o 
   1   1   6       64.65       55.84      3.24 o 
   2   1   6       88.44       86.98      2.22 o 
   3   1   6        0.02       -0.13      1.06 o 
   4   1   6       11.31        9.52      1.72 o 
   5   1   6       43.46       42.56      3.04 o 
   6   1   6        8.71       11.10      2.25 o 
   7   1   6        5.99        4.23      2.11 o 
  -8   2   6       19.22       22.34      2.38 o 
  -7   2   6        0.81        0.26      0.93 o 
  -6   2   6      198.90      195.07      6.34 o 
  -5   2   6        0.75       -0.40      0.66 o 
  -4   2   6        4.23        4.10      1.06 o 
  -3   2   6       14.85       16.81      1.07 o 
  -2   2   6       16.68       10.84      1.45 o 
  -1   2   6      112.39      109.95      2.61 o 
   0   2   6      183.69      173.20      4.36 o 
   1   2   6        1.45        1.35      0.36 o 
   2   2   6        1.52        1.85      1.19 o 
   3   2   6        4.04        3.04      1.32 o 
   4   2   6       21.35       19.03      2.25 o 
   5   2   6       65.26       63.17      3.70 o 
   6   2   6       59.34       66.87      4.10 o 
  -8   3   6       57.15       64.49      3.70 o 
  -7   3   6        6.76        7.67      1.59 o 
  -6   3   6       75.78       78.64      3.70 o 
  -5   3   6      147.29      138.90      4.89 o 
  -4   3   6       68.71       68.33      3.04 o 
  -3   3   6       26.93       26.03      1.85 o 
  -2   3   6       11.22       12.46      1.02 o 
  -1   3   6       16.90       17.61      1.02 o 
   0   3   6        7.50        7.00      0.73 o 
   1   3   6       51.61       61.06      2.91 o 
   2   3   6       96.66       89.47      3.83 o 
   3   3   6       26.56       29.47      2.38 o 
   4   3   6        3.05        2.25      1.32 o 
   5   3   6       15.25        9.52      1.98 o 
   6   3   6        4.59        5.15      2.11 o 
  -8   4   6        6.33        6.48      1.72 o 
  -7   4   6       19.47       18.77      2.25 o 
  -6   4   6       20.02       24.58      2.11 o 
  -5   4   6        6.26       10.97      1.59 o 
  -4   4   6      217.28      209.47      4.70 o 
  -3   4   6      204.83      203.28      4.47 o 
  -2   4   6       98.56       97.96      2.65 o 
  -1   4   6       12.09       13.79      0.98 o 
   0   4   6       40.57       37.92      1.49 o 
   1   4   6        0.38       -1.19      0.79 o 
   2   4   6        0.41       -0.93      0.93 o 
   3   4   6       28.91       24.98      2.38 o 
   4   4   6        4.29        3.83      1.59 o 
   5   4   6        3.05        1.32      1.72 o 
   6   4   6       12.03       10.57      2.51 o 
  -7   5   6        2.45        3.04      1.32 o 
  -6   5   6       39.75       40.04      2.78 o 
  -5   5   6      133.08      133.62      5.02 o 
  -4   5   6      103.97      105.84      3.12 o 
  -3   5   6      160.66      168.71      4.10 o 
  -2   5   6      119.59      124.66      3.24 o 
  -1   5   6       21.05       19.88      1.92 o 
   0   5   6        0.29        0.26      1.06 o 
   1   5   6       53.23       52.47      3.04 o 
   2   5   6        0.56       -0.40      1.19 o 
   3   5   6        0.01        1.06      1.19 o 
   4   5   6        5.35        3.96      1.72 o 
   5   5   6        0.55        1.45      1.72 o 
  -6   6   6       31.96       32.64      2.51 o 
  -5   6   6        0.19        1.45      1.06 o 
  -4   6   6      102.82      107.34      3.25 o 
  -3   6   6       24.91       26.92      1.65 o 
  -2   6   6        2.93        2.41      1.06 o 
  -1   6   6       19.31       22.34      2.11 o 
   0   6   6        0.07        0.13      1.06 o 
   1   6   6       11.15       13.35      1.98 o 
   2   6   6       12.46       11.10      1.98 o 
   3   6   6       28.98       20.09      2.51 o 
   4   6   6       12.14        8.06      1.98 o 
  -6   7   6       10.58        8.99      1.72 o 
  -5   7   6       10.44       12.03      1.85 o 
  -4   7   6        4.47        6.41      2.84 o 
  -3   7   6        3.46        1.77      0.86 o 
  -2   7   6       11.44       12.82      2.11 o 
  -1   7   6       11.79       12.42      1.98 o 
   0   7   6        1.47        0.26      1.19 o 
   1   7   6        4.37        7.93      1.98 o 
   2   7   6       29.27       26.83      2.78 o 
   3   7   6       47.23       52.20      3.57 o 
  -5   8   6        0.43        0.40      1.06 o 
  -4   8   6       12.25       13.39      1.52 o 
  -3   8   6       22.36       26.01      2.31 o 
  -2   8   6        7.31        9.12      2.11 o 
  -1   8   6        0.28       -1.72      1.19 o 
   0   8   6       29.27       38.06      3.04 o 
   1   8   6        3.05        0.93      1.59 o 
   2   8   6        8.48        8.06      2.25 o 
  -4   9   6        5.29        5.16      1.39 o 
  -3   9   6       13.55       16.12      2.64 o 
  -2   9   6        6.17        3.04      1.85 o 
  -1   9   6        4.70        5.02      1.85 o 
   0   9   6       14.67       13.35      2.51 o 
   1   9   6        0.32        0.79      1.72 o 
  -1 -11   7        0.10        0.13      0.93 o 
   0 -11   7        0.42        0.54      0.73 o 
   1 -11   7        0.43        0.93      1.19 o 
  -3 -10   7        1.93        1.45      1.06 o 
  -2 -10   7        9.52       12.16      1.72 o 
  -1 -10   7        2.72        1.72      0.75 o 
   0 -10   7       42.77       40.71      1.81 o 
   1 -10   7        7.39        5.95      1.45 o 
   2 -10   7       46.63       48.37      3.04 o 
   3 -10   7       29.03       30.79      2.51 o 
  -4  -9   7       34.03       32.51      2.38 o 
  -3  -9   7        0.02       -0.40      0.79 o 
  -2  -9   7       36.84       36.74      2.25 o 
  -1  -9   7       16.65       14.54      1.20 o 
   0  -9   7       10.97       11.81      1.45 o 
   1  -9   7       57.84       44.80      2.78 o 
   2  -9   7        7.16        3.83      1.19 o 
   3  -9   7        0.16        0.00      0.93 o 
   4  -9   7       52.02       56.30      3.30 o 
  -5  -8   7       25.94       28.02      2.25 o 
  -4  -8   7       15.14       17.84      1.85 o 
  -3  -8   7        9.55        9.25      1.45 o 
  -2  -8   7        1.61        0.62      0.60 o 
  -1  -8   7       47.46       43.45      1.92 o 
   0  -8   7       17.98       14.11      1.11 o 
   1  -8   7       75.17       68.06      3.30 o 
   2  -8   7        0.02       -0.93      0.79 o 
   3  -8   7        6.31        8.46      1.45 o 
   4  -8   7       14.35       19.43      2.25 o 
   5  -8   7        3.06        3.96      1.45 o 
  -6  -7   7        3.21        2.51      1.32 o 
  -5  -7   7        1.00        0.40      0.93 o 
  -4  -7   7       44.37       48.50      2.51 o 
  -3  -7   7        0.77        0.66      0.56 o 
  -2  -7   7       39.82       41.19      1.58 o 
  -1  -7   7        0.61        0.64      0.51 o 
   0  -7   7       18.56       14.99      1.07 o 
   1  -7   7       48.07       55.24      2.91 o 
   2  -7   7        7.68        7.40      1.32 o 
   3  -7   7       22.52       24.45      1.98 o 
   4  -7   7        1.20       -0.40      1.06 o 
   5  -7   7       71.07       78.90      3.83 o 
   6  -7   7        4.34        3.04      1.59 o 
  -6  -6   7        5.61        9.78      1.59 o 
  -5  -6   7        5.26        3.30      1.06 o 
  -4  -6   7        2.47        0.87      0.66 o 
  -3  -6   7        2.40        2.16      0.93 o 
  -2  -6   7       24.46       26.11      1.24 o 
  -1  -6   7      242.52      232.99      4.40 o 
   0  -6   7        1.50        2.00      0.66 o 
   1  -6   7       69.92       60.27      2.91 o 
   2  -6   7       46.51       46.39      2.51 o 
   3  -6   7        4.10        4.23      1.19 o 
   4  -6   7      195.92      215.95      6.74 o 
   5  -6   7      136.64      144.06      5.29 o 
   6  -6   7        0.32        0.13      1.19 o 
  -7  -5   7        0.17        1.06      1.19 o 
  -6  -5   7        0.55        0.79      0.93 o 
  -5  -5   7        0.77        0.13      0.93 o 
  -4  -5   7      189.89      197.08      4.03 o 
  -3  -5   7      164.96      165.04      3.48 o 
  -2  -5   7     1465.29     1422.81     20.45 o 
  -1  -5   7        4.00        3.54      0.60 o 
   0  -5   7      204.68      185.29      5.55 o 
   1  -5   7       16.28       21.81      1.72 o 
   2  -5   7        1.29       -0.26      0.66 o 
   3  -5   7       18.30       15.99      1.72 o 
   4  -5   7       12.95       16.26      1.85 o 
   5  -5   7        1.11        1.20      0.83 o 
   6  -5   7        0.38        0.22      0.92 o 
  -7  -4   7        6.74        6.34      1.45 o 
  -6  -4   7       15.50       15.99      1.72 o 
  -5  -4   7      186.91      179.51      3.86 o 
  -4  -4   7      108.31      103.18      2.54 o 
  -3  -4   7      348.81      349.95      5.93 o 
  -2  -4   7        1.43        1.16      0.44 o 
  -1  -4   7        1.91        2.41      0.53 o 
   0  -4   7        1.33        1.98      0.79 o 
   1  -4   7       50.41       44.01      2.25 o 
   2  -4   7       57.13       70.18      3.04 o 
   3  -4   7       62.58       66.03      2.18 o 
   4  -4   7        2.01        2.62      0.92 o 
   5  -4   7      153.72      155.50      3.90 o 
   6  -4   7       30.38       32.38      2.91 o 
   7  -4   7        3.12        2.51      1.98 o 
  -6  -3   7        1.39        4.05      0.79 o 
  -5  -3   7       34.10       35.56      1.43 o 
  -4  -3   7       25.66       25.01      1.65 o 
  -3  -3   7       42.52       43.13      1.39 o 
  -2  -3   7       28.12       30.05      1.08 o 
  -1  -3   7      147.37      139.09      2.79 o 
   0  -3   7       30.69       27.36      1.72 o 
   1  -3   7        1.47        1.59      0.79 o 
   2  -3   7       64.77       68.99      2.06 o 
   3  -3   7      198.11      205.83      4.38 o 
   4  -3   7      441.30      468.37      8.56 o 
   5  -3   7      100.49      115.11      5.02 o 
   6  -3   7        0.91        1.59      1.45 o 
   7  -3   7       19.46       23.39      3.04 o 
  -7  -2   7        7.15       10.71      1.85 o 
  -6  -2   7       78.42       80.75      3.70 o 
  -5  -2   7       81.83       61.32      3.04 o 
  -4  -2   7      133.11      134.14      2.83 o 
  -3  -2   7        3.29        4.45      1.59 o 
  -2  -2   7        3.20        3.90      0.46 o 
  -1  -2   7       37.89       36.61      1.98 o 
   0  -2   7        3.01        3.78      0.99 o 
   1  -2   7       84.85       79.69      3.04 o 
   2  -2   7       33.95       33.82      1.39 o 
   3  -2   7      124.83      126.34      3.07 o 
   4  -2   7        1.12        0.36      0.70 o 
   5  -2   7        6.36        5.15      1.72 o 
   6  -2   7       11.17       12.95      2.25 o 
   7  -2   7       11.70       16.52      2.64 o 
  -7  -1   7        2.82        4.36      1.32 o 
  -6  -1   7       29.56       23.66      2.11 o 
  -5  -1   7        1.59        1.06      0.93 o 
  -4  -1   7        1.27        2.38      0.93 o 
  -3  -1   7      153.75      155.42      5.02 o 
  -2  -1   7      550.06      537.68      6.90 o 
  -1  -1   7      662.12      633.62     10.46 o 
   0  -1   7      178.32      164.34      3.36 o 
   1  -1   7      201.32      201.01      4.02 o 
   2  -1   7      201.48      228.06      4.57 o 
   3  -1   7        0.10       -0.10      0.59 o 
   4  -1   7       13.92       14.27      1.98 o 
   5  -1   7       35.01       34.36      2.78 o 
   6  -1   7        2.41        2.51      1.72 o 
   7  -1   7       11.87       11.63      2.51 o 
  -8   0   7       61.22       84.45      4.23 o 
  -7   0   7       10.97       16.26      1.98 o 
  -6   0   7       77.11       77.98      3.70 o 
  -5   0   7      138.30      128.86      4.76 o 
  -4   0   7      201.12      185.03      5.82 o 
  -3   0   7        0.00        0.01      0.46 o 
  -2   0   7      230.33      218.71      4.39 o 
  -1   0   7      102.35      100.52      2.48 o 
   0   0   7      222.27      232.54      4.48 o 
   1   0   7       82.62       82.89      2.19 o 
   2   0   7       28.52       29.88      1.72 o 
   3   0   7       83.65       84.98      3.70 o 
   4   0   7        4.23        1.85      1.45 o 
   5   0   7       43.70       44.41      3.17 o 
   6   0   7        0.03       -0.53      1.45 o 
  -8   1   7       74.81       92.38      4.63 o 
  -7   1   7        0.57        1.59      1.19 o 
  -6   1   7       16.22       17.84      1.98 o 
  -5   1   7       58.79       58.81      3.04 o 
  -4   1   7       24.73       23.39      1.85 o 
  -3   1   7       89.41       94.13      2.57 o 
  -2   1   7        8.62       10.47      0.93 o 
  -1   1   7      488.50      498.42      8.63 o 
   0   1   7        1.12        1.19      0.73 o 
   1   1   7        5.49        4.49      0.63 o 
   2   1   7        6.26        8.00      0.78 o 
   3   1   7       37.14       35.82      2.38 o 
   4   1   7       32.16       40.57      2.78 o 
   5   1   7        3.74        3.04      1.59 o 
   6   1   7       55.89       67.01      4.23 o 
  -8   2   7        9.50        7.27      1.72 o 
  -7   2   7       13.92       16.07      1.72 o 
  -6   2   7       80.79       82.20      3.83 o 
  -5   2   7       28.89       27.09      2.11 o 
  -4   2   7       99.49      103.35      3.96 o 
  -3   2   7       37.66       32.31      1.54 o 
  -2   2   7      755.44      766.31     12.82 o 
  -1   2   7       31.32       31.61      4.30 o 
   0   2   7       55.92       52.51      4.30 o 
   1   2   7       31.33       25.67      2.25 o 
   2   2   7       48.31       45.07      2.64 o 
   3   2   7       73.92       74.27      3.57 o 
   4   2   7        2.32        1.32      1.32 o 
   5   2   7       23.38       25.11      2.78 o 
   6   2   7        9.40        7.53      2.25 o 
  -7   3   7       12.64       15.86      2.11 o 
  -6   3   7       17.76       15.33      1.98 o 
  -5   3   7       91.19       87.09      3.83 o 
  -4   3   7       24.94       24.44      1.39 o 
  -3   3   7      348.53      347.60      6.76 o 
  -2   3   7      177.74      171.93      3.91 o 
  -1   3   7      205.31      193.29      4.14 o 
   0   3   7       12.95       11.79      1.59 o 
   1   3   7      163.64      155.03      5.42 o 
   2   3   7       25.07       26.43      2.11 o 
   3   3   7       72.58       74.54      3.83 o 
   4   3   7       45.70       42.69      3.04 o 
   5   3   7       19.04       22.73      2.91 o 
   6   3   7       18.63       25.37      3.17 o 
  -7   4   7        2.51        1.32      1.19 o 
  -6   4   7       12.88       14.54      1.98 o 
  -5   4   7       65.51       67.40      3.44 o 
  -4   4   7      553.97      553.72     10.11 o 
  -3   4   7       18.63       17.54      1.30 o 
  -2   4   7       33.95       33.13      1.58 o 
  -1   4   7        2.95        3.77      0.73 o 
   0   4   7        0.29       -0.93      0.93 o 
   1   4   7        7.26        5.29      1.45 o 
   2   4   7        2.97        1.32      1.32 o 
   3   4   7       12.95       19.03      2.38 o 
   4   4   7       29.70       28.81      2.78 o 
   5   4   7        9.02       12.42      2.38 o 
  -6   5   7       10.15       12.56      1.85 o 
  -5   5   7      114.82      111.15      4.76 o 
  -4   5   7       45.65       42.14      1.99 o 
  -3   5   7      112.45      110.37      3.16 o 
  -2   5   7       66.43       65.60      2.28 o 
  -1   5   7       11.92       14.29      1.24 o 
   0   5   7        4.46        4.49      1.45 o 
   1   5   7       25.78       28.15      2.51 o 
   2   5   7       18.54       20.35      2.38 o 
   3   5   7       74.66       65.42      3.83 o 
   4   5   7        4.22        1.32      1.59 o 
  -6   6   7        0.03       -0.40      0.93 o 
  -5   6   7       17.54       17.97      2.11 o 
  -4   6   7        9.56       10.24      1.27 o 
  -3   6   7      185.32      192.95      4.70 o 
  -2   6   7       33.98       32.15      1.71 o 
  -1   6   7        0.30        0.66      1.19 o 
   0   6   7       41.39       44.67      3.04 o 
   1   6   7        2.40        0.13      1.45 o 
   2   6   7       59.67       60.53      3.70 o 
   3   6   7       30.39       28.02      2.78 o 
   4   6   7        0.01       -1.19      1.59 o 
  -5   7   7        1.03        1.59      1.06 o 
  -4   7   7        1.96        0.45      0.93 o 
  -3   7   7       48.20       48.63      2.24 o 
  -2   7   7        8.78        7.14      1.85 o 
  -1   7   7        4.40        6.61      1.85 o 
   0   7   7        1.14       -0.13      1.32 o 
   1   7   7        2.26        0.66      1.45 o 
   2   7   7        3.09        2.78      1.72 o 
   3   7   7        1.96       -0.93      1.59 o 
  -4   8   7        8.06        8.76      1.59 o 
  -3   8   7       18.95       20.49      2.91 o 
  -2   8   7       16.42       12.56      2.38 o 
  -1   8   7       24.63       22.07      2.91 o 
   0   8   7        9.58       12.56      2.38 o 
   1   8   7        1.53        2.38      1.72 o 
  -2 -10   8        3.27        3.44      1.19 o 
  -1 -10   8        0.06        0.24      0.70 o 
   0 -10   8        1.02        0.86      0.93 o 
   1 -10   8        0.32        0.13      1.06 o 
   2 -10   8        0.40        1.45      1.32 o 
  -4  -9   8        4.94        3.44      1.32 o 
  -3  -9   8        7.84        9.12      1.45 o 
  -2  -9   8        0.00       -0.27      0.99 o 
  -1  -9   8        0.32        0.04      0.60 o 
   0  -9   8        1.08        0.57      1.32 o 
   1  -9   8        4.00        3.70      1.32 o 
   2  -9   8        0.94        1.45      1.06 o 
   3  -9   8        0.12        0.00      1.06 o 
  -5  -8   8       20.59       24.19      2.25 o 
  -4  -8   8        0.60        1.06      0.93 o 
  -3  -8   8        1.78        0.55      0.63 o 
  -2  -8   8       20.81       24.43      1.43 o 
  -1  -8   8        2.59        2.47      0.70 o 
   0  -8   8       11.47       14.80      1.17 o 
   1  -8   8       12.31       13.22      1.72 o 
   2  -8   8       12.57       12.95      1.72 o 
   3  -8   8        0.77        0.13      1.06 o 
   4  -8   8        5.73        4.10      1.45 o 
  -5  -7   8        6.46        8.33      1.45 o 
  -4  -7   8        6.19        6.74      1.32 o 
  -3  -7   8       41.46       38.53      1.65 o 
  -2  -7   8        0.75        1.15      1.19 o 
  -1  -7   8        4.89        7.13      0.88 o 
   0  -7   8        0.24        0.53      0.93 o 
   1  -7   8      114.05      101.50      4.10 o 
   2  -7   8       19.42       15.07      1.85 o 
   3  -7   8       19.86       19.56      2.11 o 
   4  -7   8        9.13        6.61      1.59 o 
   5  -7   8        5.01        5.55      1.59 o 
  -6  -6   8        1.89        0.40      1.06 o 
  -5  -6   8       16.64       17.05      1.85 o 
  -4  -6   8       21.64       24.68      1.39 o 
  -3  -6   8       24.93       23.54      1.30 o 
  -2  -6   8       15.33       14.61      1.05 o 
  -1  -6   8        6.20        5.09      1.26 o 
   0  -6   8        0.72        1.32      0.93 o 
   1  -6   8        0.56       -0.13      0.79 o 
   2  -6   8       36.39       31.98      2.25 o 
   3  -6   8        1.17        0.53      0.93 o 
   4  -6   8        3.55        3.96      1.32 o 
   5  -6   8        0.04        0.40      1.19 o 
   6  -6   8        2.86        1.59      1.45 o 
  -6  -5   8        0.23       -0.26      0.93 o 
  -5  -5   8       17.03       20.74      1.30 o 
  -4  -5   8        0.02       -0.79      0.79 o 
  -3  -5   8       61.13       62.33      1.94 o 
  -2  -5   8      117.31      124.16      4.76 o 
  -1  -5   8       17.52       17.49      1.05 o 
   0  -5   8        1.74        1.45      0.93 o 
   1  -5   8        2.23        0.93      0.79 o 
   2  -5   8       12.07       10.57      1.45 o 
   3  -5   8        4.37        3.83      1.32 o 
   4  -5   8       40.35       47.31      2.91 o 
   5  -5   8        2.60        2.91      1.32 o 
  -6  -4   8       67.60       69.52      3.57 o 
  -5  -4   8        3.91        3.91      0.86 o 
  -4  -4   8      101.85      105.52      2.67 o 
  -3  -4   8       95.06       95.49      2.84 o 
  -2  -4   8      190.70      190.05      4.89 o 
  -1  -4   8        1.06        1.25      0.46 o 
   0  -4   8       21.27       17.45      1.59 o 
   1  -4   8       61.25       61.19      2.91 o 
   2  -4   8        7.83        6.87      1.19 o 
   3  -4   8       50.96       51.68      2.78 o 
   4  -4   8        1.65        1.32      1.19 o 
   5  -4   8       12.03       13.19      2.31 o 
   6  -4   8        0.02       -2.18      1.45 o 
  -6  -3   8       11.41        5.42      1.45 o 
  -5  -3   8       53.03       59.47      3.17 o 
  -4  -3   8       70.29       66.76      2.00 o 
  -3  -3   8       17.92       18.22      1.59 o 
  -2  -3   8       95.14       94.67      2.22 o 
  -1  -3   8      578.81      559.04     13.35 o 
   0  -3   8       14.82       16.65      1.45 o 
   1  -3   8       20.05       24.98      1.85 o 
   2  -3   8       46.41       47.97      2.51 o 
   3  -3   8        0.17       -0.49      0.63 o 
   4  -3   8       36.88       37.87      1.82 o 
   5  -3   8        5.72        8.33      1.85 o 
   6  -3   8        3.16       -0.13      1.45 o 
  -7  -2   8       32.31       42.95      2.91 o 
  -6  -2   8        1.27        0.66      1.06 o 
  -5  -2   8      141.62      130.18      4.89 o 
  -4  -2   8        9.14       10.18      1.45 o 
  -3  -2   8        2.03        1.06      0.79 o 
  -2  -2   8      109.85      109.69      2.37 o 
  -1  -2   8      350.55      356.97      9.25 o 
   0  -2   8       53.96       51.28      2.51 o 
   1  -2   8       82.46       79.43      3.17 o 
   2  -2   8       57.53       57.30      1.91 o 
   3  -2   8        5.39        4.16      0.88 o 
   4  -2   8       10.48        5.95      1.72 o 
   5  -2   8       16.50       16.12      2.38 o 
   6  -2   8        2.83        3.30      1.85 o 
  -8  -1   8        0.20        0.13      1.19 o 
  -7  -1   8        8.57        8.46      1.72 o 
  -6  -1   8        0.26        1.06      1.06 o 
  -5  -1   8      211.41      202.74      6.61 o 
  -4  -1   8       26.55       25.24      1.98 o 
  -3  -1   8       12.84       14.14      1.59 o 
  -2  -1   8       49.78       44.54      2.38 o 
  -1  -1   8       33.73       32.51      1.98 o 
   0  -1   8        2.60        2.44      0.65 o 
   1  -1   8        2.96        2.30      0.63 o 
   2  -1   8        8.04        6.31      0.88 o 
   3  -1   8       30.43       30.64      1.52 o 
   4  -1   8        8.64        8.19      1.85 o 
   5  -1   8       25.10       28.81      2.78 o 
  -8   0   8       30.96       36.21      3.04 o 
  -7   0   8       12.96       13.22      1.98 o 
  -6   0   8       34.87       29.74      2.38 o 
  -5   0   8      216.04      203.13      6.61 o 
  -4   0   8       26.33       28.94      2.11 o 
  -3   0   8        8.94        9.52      1.32 o 
  -2   0   8      271.51      258.32      5.14 o 
  -1   0   8      153.29      156.30      3.46 o 
   0   0   8        1.49        1.39      0.73 o 
   1   0   8       32.72       27.18      1.30 o 
   2   0   8       42.10       40.51      1.62 o 
   3   0   8       93.27       85.24      3.70 o 
   4   0   8        5.79        6.61      1.72 o 
   5   0   8       44.34       38.46      3.04 o 
   6   0   8        6.64        2.25      1.98 o 
  -8   1   8        0.36        0.66      1.45 o 
  -7   1   8       58.36       70.57      3.83 o 
  -6   1   8       19.80       17.05      1.98 o 
  -5   1   8       17.69       11.89      1.72 o 
  -4   1   8        7.63        5.82      1.32 o 
  -3   1   8        0.44        0.40      0.93 o 
  -2   1   8      128.57      127.36      4.43 o 
  -1   1   8        0.32        1.72      0.79 o 
   0   1   8        3.88        4.32      0.86 o 
   1   1   8       35.03       35.69      1.52 o 
   2   1   8        3.20        4.36      1.32 o 
   3   1   8       26.68       28.94      2.38 o 
   4   1   8       16.96       17.45      2.25 o 
   5   1   8        2.69        0.40      1.59 o 
   6   1   8        7.00        7.00      2.25 o 
  -7   2   8        5.43       11.63      1.98 o 
  -6   2   8        3.90        5.02      1.45 o 
  -5   2   8       37.84       38.06      2.64 o 
  -4   2   8       10.50        7.14      1.45 o 
  -3   2   8        0.15       -0.47      0.60 o 
  -2   2   8        3.34        4.20      0.83 o 
  -1   2   8      145.09      145.57      3.50 o 
   0   2   8        1.33        0.89      0.56 o 
   1   2   8       42.08       39.52      2.51 o 
   2   2   8      149.87      151.19      5.42 o 
   3   2   8       19.83       23.13      2.38 o 
   4   2   8       28.08       32.51      2.78 o 
   5   2   8        1.49        0.40      1.59 o 
  -7   3   8        0.57        0.53      1.06 o 
  -6   3   8       10.03        8.46      1.72 o 
  -5   3   8       32.85       28.55      2.25 o 
  -4   3   8       11.49       11.42      1.17 o 
  -3   3   8       91.71       93.75      2.85 o 
  -2   3   8      295.15      297.96     11.70 o 
  -1   3   8       66.45       65.16      2.18 o 
   0   3   8       48.57       52.16      1.90 o 
   1   3   8       44.31       35.29      2.51 o 
   2   3   8        0.25        0.26      1.06 o 
   3   3   8        2.34        1.45      1.45 o 
   4   3   8        6.19        3.57      1.85 o 
   5   3   8        0.62        1.19      1.59 o 
  -6   4   8       35.55       27.75      2.51 o 
  -5   4   8       52.35       53.92      3.17 o 
  -4   4   8      109.06      108.76      4.69 o 
  -3   4   8      164.97      154.85      4.76 o 
  -2   4   8      182.79      187.06      4.38 o 
  -1   4   8        2.04        0.73      0.70 o 
   0   4   8       35.31       36.48      2.64 o 
   1   4   8       23.66       19.69      2.25 o 
   2   4   8        5.41        7.40      1.72 o 
   3   4   8        1.77        1.85      1.45 o 
   4   4   8        0.55       -0.66      1.59 o 
  -6   5   8        9.70        8.99      1.72 o 
  -5   5   8        5.23        5.02      1.45 o 
  -4   5   8        6.88        5.58      1.11 o 
  -3   5   8      106.45       99.20      3.07 o 
  -2   5   8       23.35       23.20      1.56 o 
  -1   5   8        0.61       -0.26      1.06 o 
   0   5   8        0.02        1.19      1.32 o 
   1   5   8       11.15       14.67      2.11 o 
   2   5   8        1.59        0.66      1.45 o 
   3   5   8        6.33        6.74      1.98 o 
   4   5   8        7.27        6.34      2.11 o 
  -5   6   8        0.57        1.06      1.06 o 
  -4   6   8       75.12       78.82      2.93 o 
  -3   6   8      112.98      119.94      3.63 o 
  -2   6   8        0.47       -1.19      1.19 o 
  -1   6   8        9.00        9.12      1.98 o 
   0   6   8       21.62       20.75      2.64 o 
   1   6   8       14.81       18.77      2.51 o 
   2   6   8        9.31       10.44      2.25 o 
   3   6   8        5.70        8.19      2.25 o 
  -5   7   8       12.24       11.23      1.98 o 
  -4   7   8       56.69       54.54      2.56 o 
  -3   7   8        2.72        5.02      1.85 o 
  -2   7   8        1.44        1.72      1.59 o 
  -1   7   8        3.47        5.82      1.98 o 
   0   7   8       29.77       31.06      3.04 o 
   1   7   8        8.71        5.55      1.98 o 
  -3   8   8        7.03        5.02      2.11 o 
  -2   8   8        4.95        4.76      2.11 o 
  -1   8   8        0.83        1.85      1.85 o 
  -1 -10   9        0.01       -0.56      0.70 o 
   0 -10   9        0.13        0.13      1.19 o 
  -3  -9   9       17.01       17.84      1.98 o 
  -2  -9   9        9.30        9.63      1.85 o 
  -1  -9   9        2.38        3.53      0.84 o 
   0  -9   9       28.93       30.00      2.51 o 
   1  -9   9        8.01        3.30      1.32 o 
   2  -9   9       17.55       21.01      2.38 o 
  -4  -8   9        0.16       -1.19      0.79 o 
  -3  -8   9        1.38        2.09      0.76 o 
  -2  -8   9       12.04       19.19      1.43 o 
  -1  -8   9       37.48       40.12      1.71 o 
   0  -8   9        7.73        6.08      1.45 o 
   1  -8   9        8.10       11.50      1.72 o 
   2  -8   9        7.57        4.89      1.32 o 
   3  -8   9        6.57        4.23      1.45 o 
  -5  -7   9        9.52       11.89      1.72 o 
  -4  -7   9       31.09       32.68      1.78 o 
  -3  -7   9       41.96       41.80      1.78 o 
  -2  -7   9        1.75        2.73      1.12 o 
  -1  -7   9        2.26        2.71      0.70 o 
   0  -7   9       21.05       18.11      1.98 o 
   1  -7   9       13.00        8.33      1.45 o 
   2  -7   9       21.37       16.92      1.98 o 
   3  -7   9        8.45        7.53      1.59 o 
   4  -7   9        0.12        0.00      1.19 o 
  -6  -6   9       25.86       37.67      2.51 o 
  -5  -6   9       23.16       26.43      1.98 o 
  -4  -6   9       13.79       16.34      1.30 o 
  -3  -6   9       30.75       31.69      1.56 o 
  -2  -6   9       10.70        9.81      1.02 o 
  -1  -6   9      269.29      267.45      5.14 o 
   0  -6   9       60.56       60.13      3.17 o 
   1  -6   9       34.34       38.33      2.51 o 
   2  -6   9        1.70       -0.53      0.93 o 
   3  -6   9        0.29        1.06      1.19 o 
   4  -6   9        6.51        5.15      1.59 o 
   5  -6   9        1.07        3.96      1.59 o 
  -5  -5   9       22.40       21.29      2.05 o 
  -4  -5   9       56.86       61.53      2.06 o 
  -3  -5   9       33.08       31.75      1.46 o 
  -2  -5   9       14.14       13.08      1.05 o 
  -1  -5   9        5.97        8.19      1.45 o 
   0  -5   9      117.00      113.00      4.36 o 
   1  -5   9        0.01        0.13      0.93 o 
   2  -5   9      163.81      151.06      5.29 o 
   3  -5   9        1.68        1.45      1.06 o 
   4  -5   9       30.93       34.63      2.51 o 
   5  -5   9        2.69        3.17      1.45 o 
  -6  -4   9        4.05        5.95      1.45 o 
  -5  -4   9        8.10        7.27      1.59 o 
  -4  -4   9        5.69        2.91      1.19 o 
  -3  -4   9       34.51       35.39      1.92 o 
  -2  -4   9      166.28      158.35      3.33 o 
  -1  -4   9      583.17      572.65     14.01 o 
   0  -4   9       15.98       16.65      1.72 o 
   1  -4   9       19.36       20.62      1.85 o 
   2  -4   9       13.77       11.10      1.59 o 
   3  -4   9        7.06        6.87      1.45 o 
   4  -4   9       11.87       11.89      1.72 o 
  -7  -3   9       16.98       15.99      2.25 o 
  -6  -3   9        1.03       -0.26      1.19 o 
  -5  -3   9       47.50       41.37      2.78 o 
  -4  -3   9       15.93       12.29      1.72 o 
  -3  -3   9       10.66       11.50      1.59 o 
  -2  -3   9      805.04      802.37     12.08 o 
  -1  -3   9      124.93      125.42      4.63 o 
   0  -3   9        0.63        0.40      0.79 o 
   1  -3   9       38.03       33.83      2.25 o 
   2  -3   9        4.18        5.68      1.32 o 
   3  -3   9        1.92        0.00      0.93 o 
   4  -3   9        3.79        5.29      1.32 o 
   5  -3   9        1.02        0.26      1.45 o 
  -7  -2   9       43.65       52.86      3.57 o 
  -6  -2   9        3.37        5.15      1.45 o 
  -5  -2   9       72.53       69.91      3.57 o 
  -4  -2   9        0.84        1.98      1.06 o 
  -3  -2   9        0.01       -0.13      0.93 o 
  -2  -2   9      116.53      114.19      4.36 o 
  -1  -2   9       49.54       45.73      2.51 o 
   0  -2   9       10.81       14.14      1.59 o 
   1  -2   9       47.03       42.03      2.38 o 
   2  -2   9       35.54       33.17      2.11 o 
   3  -2   9       26.75       29.65      1.58 o 
   4  -2   9        0.29        0.53      1.32 o 
   5  -2   9       50.40       55.90      3.70 o 
  -7  -1   9        0.48        1.98      1.32 o 
  -6  -1   9       22.12       26.43      2.64 o 
  -5  -1   9       41.12       45.20      2.91 o 
  -4  -1   9        1.21        0.40      0.93 o 
  -3  -1   9        8.30        8.06      1.45 o 
  -2  -1   9        8.71        8.19      1.45 o 
  -1  -1   9       45.54       48.90      2.64 o 
   0  -1   9        2.77        2.25      0.93 o 
   1  -1   9        4.70        3.23      0.79 o 
   2  -1   9       56.48       58.50      2.10 o 
   3  -1   9        0.29       -0.40      1.06 o 
   4  -1   9       59.86       64.63      3.57 o 
   5  -1   9        0.77       -1.19      1.45 o 
  -7   0   9       65.02       76.12      4.10 o 
  -6   0   9        0.04       -1.59      1.06 o 
  -5   0   9        9.85        6.48      1.45 o 
  -4   0   9       25.80       21.41      2.11 o 
  -3   0   9       91.41       80.09      3.57 o 
  -2   0   9      383.84      382.08     10.04 o 
  -1   0   9        1.61        2.13      1.12 o 
   0   0   9      328.08      348.09      7.00 o 
   1   0   9        4.42        4.84      1.52 o 
   2   0   9      153.18      153.44      5.42 o 
   3   0   9        3.92        2.25      1.32 o 
   4   0   9        7.87        6.87      1.85 o 
   5   0   9        2.17        2.11      1.72 o 
  -7   1   9       11.82       12.03      2.11 o 
  -6   1   9       27.48       26.83      2.51 o 
  -5   1   9        0.24        0.79      1.06 o 
  -3   1   9      100.10       89.77      2.71 o 
  -2   1   9      136.44      125.06      6.74 o 
  -1   1   9        2.09        0.79      1.98 o 
   0   1   9       18.13       18.14      1.24 o 
   1   1   9      238.15      215.39      4.61 o 
   2   1   9        0.44        0.93      1.19 o 
   3   1   9        6.84        8.59      1.85 o 
   4   1   9        2.92        0.00      1.45 o 
   5   1   9        0.99       -1.98      1.32 o 
  -6   2   9        0.54       -1.06      1.06 o 
  -5   2   9        8.36       11.76      1.85 o 
  -4   2   9       11.51       10.98      1.72 o 
  -3   2   9       50.78       47.86      1.96 o 
  -2   2   9        0.05       -0.17      0.59 o 
  -1   2   9       21.82       21.10      1.35 o 
   0   2   9       57.46       59.89      2.13 o 
   1   2   9        9.52        7.14      1.59 o 
   2   2   9        0.38       -0.66      1.06 o 
   3   2   9        0.52        0.66      1.32 o 
   4   2   9       14.08       15.33      2.38 o 
   5   2   9       12.38       14.27      2.64 o 
  -6   3   9       44.26       45.33      3.17 o 
  -5   3   9        0.23       -1.19      0.93 o 
  -4   3   9        3.10        3.06      1.32 o 
  -3   3   9       52.75       53.18      2.19 o 
  -2   3   9        0.35        0.00      0.93 o 
  -1   3   9       79.24       75.30      2.46 o 
   0   3   9        5.27        8.33      1.85 o 
   1   3   9       39.45       34.89      2.64 o 
   2   3   9        4.99        5.55      1.59 o 
   3   3   9       19.24       20.22      2.38 o 
   4   3   9        0.73       -0.79      1.59 o 
  -6   4   9       35.22       44.14      3.17 o 
  -5   4   9        6.11        6.87      1.59 o 
  -4   4   9       12.03       11.48      1.39 o 
  -3   4   9        9.91        6.76      1.06 o 
  -2   4   9       14.57       14.27      1.39 o 
  -1   4   9        9.15        7.93      1.72 o 
   1   4   9       25.93       24.32      2.64 o 
   2   4   9       15.68       15.99      2.38 o 
   3   4   9        6.28        7.67      1.98 o 
  -5   5   9        2.62        4.10      1.45 o 
  -4   5   9       43.95       40.64      2.18 o 
  -3   5   9       61.40       64.39      2.56 o 
  -2   5   9        9.20        9.91      1.24 o 
  -1   5   9       15.67       10.31      2.11 o 
   0   5   9        5.09        7.93      1.85 o 
   1   5   9        8.17        6.48      1.85 o 
   2   5   9        1.51       -0.66      1.45 o 
   3   5   9        2.63        0.53      1.59 o 
  -4   6   9       34.27       32.26      2.03 o 
  -3   6   9        8.69        7.84      1.39 o 
  -2   6   9        4.02        3.30      1.72 o 
  -1   6   9        5.31        4.89      1.72 o 
   0   6   9        2.15        1.06      1.45 o 
   1   6   9        4.29        4.36      1.98 o 
  -3   7   9        0.07        1.32      1.45 o 
  -2   7   9        1.18        3.44      1.85 o 
  -1   7   9        0.20       -0.40      1.59 o 
   0   7   9        2.61        1.06      1.85 o 
  -2  -9  10        0.38        0.18      0.78 o 
  -1  -9  10       20.65       21.54      2.38 o 
   0  -9  10       27.17       27.75      2.51 o 
  -3  -8  10        0.95        1.73      0.86 o 
  -2  -8  10       33.32       38.55      1.78 o 
  -1  -8  10        0.74        0.66      1.06 o 
   0  -8  10       18.45       16.78      2.11 o 
   1  -8  10       16.32       17.45      2.11 o 
   2  -8  10        6.23        4.23      1.45 o 
  -4  -7  10       26.72       29.51      1.71 o 
  -3  -7  10        0.38       -0.60      0.63 o 
  -2  -7  10        8.58        8.89      1.32 o 
  -1  -7  10        4.68        6.08      1.59 o 
   0  -7  10        0.35       -0.26      0.93 o 
   1  -7  10       15.77       14.67      1.98 o 
   2  -7  10        0.62       -0.53      0.93 o 
   3  -7  10        4.01        5.02      1.45 o 
  -5  -6  10        7.55       10.71      1.98 o 
  -4  -6  10       31.94       34.93      1.68 o 
  -3  -6  10        7.43        8.87      1.98 o 
  -2  -6  10       12.65       13.90      1.17 o 
  -1  -6  10       16.58       19.69      2.11 o 
   0  -6  10       15.15       15.20      1.85 o 
   1  -6  10       11.28       11.23      1.72 o 
   2  -6  10       27.38       25.37      2.25 o 
   3  -6  10        1.49        1.32      1.19 o 
   4  -6  10        0.44        0.00      1.32 o 
  -5  -5  10        6.75        6.61      1.59 o 
  -4  -5  10        0.16        0.40      1.06 o 
  -3  -5  10       34.02       36.02      1.59 o 
  -2  -5  10       27.07       27.84      1.52 o 
  -1  -5  10      159.90      157.14      5.55 o 
   0  -5  10       77.70       68.06      3.44 o 
   1  -5  10        6.18        5.42      1.32 o 
   2  -5  10        1.42       -0.40      1.06 o 
   3  -5  10       17.88       18.37      2.11 o 
   4  -5  10       11.50       11.89      1.85 o 
  -6  -4  10        0.64        0.40      1.19 o 
  -5  -4  10        3.53        5.29      1.45 o 
  -4  -4  10       16.04       17.05      2.11 o 
  -3  -4  10        3.75        3.57      1.32 o 
  -2  -4  10      150.49      156.08      5.55 o 
  -1  -4  10      158.64      162.82      5.68 o 
   0  -4  10       35.80       37.67      2.51 o 
   1  -4  10       37.72       37.14      2.51 o 
   2  -4  10        5.49        5.15      1.32 o 
   3  -4  10        2.29        2.91      1.32 o 
   4  -4  10        1.99        1.59      1.32 o 
  -6  -3  10       21.13       21.15      2.51 o 
  -5  -3  10       39.36       36.48      2.78 o 
  -4  -3  10       51.38       45.07      2.91 o 
  -3  -3  10        2.14        2.25      1.19 o 
  -2  -3  10        4.18        3.83      1.19 o 
  -1  -3  10       14.55       14.14      1.85 o 
   0  -3  10        0.01       -1.06      0.79 o 
   1  -3  10        4.04        4.76      1.19 o 
   2  -3  10       35.77       34.36      2.38 o 
   3  -3  10       27.18       30.53      2.38 o 
  -6  -2  10        0.04        0.00      1.32 o 
  -5  -2  10        2.02        3.17      1.32 o 
  -4  -2  10       29.54       30.00      2.38 o 
  -3  -2  10       45.12       41.63      2.78 o 
  -2  -2  10       69.10       68.33      3.44 o 
  -1  -2  10      591.42      578.73     14.27 o 
   0  -2  10       34.98       37.80      2.51 o 
   1  -2  10       32.56       27.62      2.11 o 
   2  -2  10       49.38       49.03      2.78 o 
   5  -2  10        2.34        1.19      1.72 o 
  -6  -1  10       11.53       14.27      2.11 o 
  -5  -1  10       30.69       27.62      2.64 o 
  -4  -1  10       26.65       23.00      2.25 o 
  -3  -1  10       30.85       31.72      2.38 o 
  -2  -1  10      103.83      102.69      4.36 o 
  -1  -1  10      193.56      185.29      6.08 o 
   0  -1  10       34.83       33.44      2.25 o 
   1  -1  10       80.18       81.01      3.57 o 
   2  -1  10       11.94        9.91      1.59 o 
   3  -1  10        2.35        2.78      1.45 o 
   4  -1  10        0.45        0.00      1.45 o 
   5  -1  10        0.87       -2.11      1.59 o 
  -6   0  10        6.54        2.64      1.59 o 
  -5   0  10       21.41       19.30      2.25 o 
  -4   0  10       35.23       35.55      2.64 o 
  -3   0  10       29.41       24.45      2.11 o 
  -2   0  10        7.55        9.78      1.59 o 
  -1   0  10        1.23        2.38      1.06 o 
   0   0  10        1.64        3.04      1.06 o 
   1   0  10        4.77        6.49      1.32 o 
   2   0  10       10.36       12.82      1.85 o 
   3   0  10        0.70       -0.93      1.19 o 
   4   0  10       17.96       20.62      2.64 o 
  -6   1  10       13.82       11.89      2.11 o 
  -5   1  10        8.39        9.78      1.72 o 
  -4   1  10       98.95       96.21      4.36 o 
  -3   1  10       13.91       14.27      1.85 o 
  -2   1  10       97.76      106.65      4.36 o 
  -1   1  10        0.74        1.09      0.70 o 
   0   1  10        1.93        3.06      1.39 o 
   1   1  10       10.52       10.04      1.85 o 
   2   1  10        0.55        0.79      1.19 o 
   3   1  10       25.52       28.94      2.64 o 
   4   1  10        0.86       -0.26      1.59 o 
  -6   2  10       65.83       67.14      3.96 o 
  -5   2  10        0.01        0.00      1.06 o 
  -4   2  10        1.70        1.45      1.06 o 
  -3   2  10        0.63        1.39      0.86 o 
  -2   2  10        2.03        1.92      1.12 o 
  -1   2  10       61.05       63.23      2.33 o 
   0   2  10        3.30        5.42      1.59 o 
   1   2  10       59.74       56.04      3.30 o 
   2   2  10        2.03        0.00      1.32 o 
   3   2  10        0.16        1.98      1.45 o 
   4   2  10        2.92        0.53      1.72 o 
  -5   3  10        0.08        1.19      1.32 o 
  -4   3  10        1.76        2.34      0.88 o 
  -3   3  10       21.49       21.27      3.11 o 
  -2   3  10       19.99       23.23      1.54 o 
  -1   3  10        0.15        0.63      0.79 o 
   0   3  10        0.39        0.00      1.32 o 
   1   3  10        0.05       -1.59      1.19 o 
   2   3  10        4.57        4.63      1.85 o 
   3   3  10       24.58       27.75      3.04 o 
  -5   4  10        4.61        3.17      1.45 o 
  -4   4  10        0.39       -0.31      0.83 o 
  -3   4  10       46.76       49.61      2.24 o 
  -2   4  10       13.22       12.10      1.39 o 
  -1   4  10       10.25       12.82      2.25 o 
   0   4  10       30.56       30.79      2.78 o 
   1   4  10        9.30        8.46      1.98 o 
   2   4  10        3.62        2.78      1.72 o 
  -4   5  10        9.21        8.35      1.39 o 
  -3   5  10       28.71       31.36      1.96 o 
  -2   5  10       30.35       31.85      2.91 o 
  -1   5  10       19.49       18.90      2.64 o 
   0   5  10       18.67       17.71      2.51 o 
   1   5  10        0.00       -0.40      1.59 o 
  -3   6  10        0.90        1.06      1.59 o 
  -2   6  10       43.11       46.52      3.57 o 
  -1   6  10        0.11        0.26      1.45 o 
  -2  -8  11       45.38       52.70      2.19 o 
  -1  -8  11       10.77       10.97      2.11 o 
  -3  -7  11        1.92        0.55      0.70 o 
  -2  -7  11        0.41        0.11      0.76 o 
  -1  -7  11       41.64       51.15      3.30 o 
   0  -7  11        7.85        9.52      1.72 o 
   1  -7  11        0.82        0.66      1.06 o 
   2  -7  11       16.89       20.75      2.51 o 
  -4  -6  11       37.69       43.75      3.17 o 
  -3  -6  11        0.06        0.66      1.19 o 
  -2  -6  11       11.93        8.99      1.85 o 
  -1  -6  11        0.09        0.40      1.06 o 
   0  -6  11        4.05        4.23      1.32 o 
   1  -6  11        7.07        6.61      1.59 o 
   2  -6  11        0.02        1.45      1.32 o 
   3  -6  11       26.13       26.04      2.78 o 
  -5  -5  11       40.16       49.69      3.44 o 
  -4  -5  11       10.65       10.84      1.85 o 
  -3  -5  11        8.62        7.67      1.72 o 
  -2  -5  11       36.48       38.86      2.91 o 
  -1  -5  11       67.62       62.78      3.44 o 
   0  -5  11        2.67        2.51      1.32 o 
   1  -5  11        0.01       -1.32      0.93 o 
   2  -5  11       18.11       17.71      2.11 o 
   3  -5  11        1.93        2.64      1.45 o 
  -5  -4  11       24.75       23.00      2.51 o 
  -4  -4  11        8.34       12.56      1.98 o 
  -3  -4  11       26.57       28.15      2.51 o 
  -2  -4  11       19.14       14.41      1.98 o 
  -1  -4  11        3.22        3.30      1.32 o 
   0  -4  11        3.82        4.63      1.45 o 
   1  -4  11       91.39       91.59      4.23 o 
   2  -4  11       72.81       68.46      3.57 o 
   3  -4  11       15.10       18.50      2.25 o 
  -5  -3  11        0.07        0.26      1.19 o 
  -4  -3  11        0.35        0.93      1.06 o 
  -3  -3  11        4.32        5.42      1.59 o 
  -2  -3  11        7.27        8.33      1.72 o 
  -1  -3  11       33.99       34.63      2.51 o 
   0  -3  11       84.16       84.72      3.96 o 
   1  -3  11        8.94       10.57      1.85 o 
   2  -3  11       20.23       24.98      2.25 o 
   3  -3  11        0.48       -0.26      1.19 o 
  -5  -2  11        9.96        9.65      1.85 o 
  -4  -2  11        5.65        6.08      1.45 o 
  -3  -2  11        2.20        1.19      1.19 o 
  -2  -2  11       45.28       39.65      2.64 o 
  -1  -2  11       36.02       30.26      2.38 o 
   0  -2  11        0.23       -1.19      0.93 o 
   1  -2  11        0.04        0.00      1.19 o 
   2  -2  11        8.92        8.99      1.72 o 
  -5  -1  11       12.32       14.01      2.11 o 
  -4  -1  11       20.36       17.97      2.25 o 
  -3  -1  11        1.71        1.45      1.06 o 
  -2  -1  11        5.41        7.14      1.45 o 
  -1  -1  11       10.05       15.60      1.98 o 
   0  -1  11        0.11       -0.40      1.06 o 
   1  -1  11       54.21       50.22      3.04 o 
  -5   0  11       20.62       15.07      2.25 o 
  -4   0  11        6.22        7.67      1.59 o 
  -3   0  11       10.99       12.95      1.85 o 
  -2   0  11        1.77        0.66      1.19 o 
  -1   0  11        0.01        0.40      1.06 o 
   0   0  11       27.27       27.36      2.25 o 
   3   0  11        2.70        1.06      1.45 o 
  -5   1  11        0.59        1.45      1.32 o 
  -4   1  11        3.52        1.59      1.32 o 
  -3   1  11        4.31        4.10      1.32 o 
  -2   1  11        7.85       10.18      1.72 o 
  -1   1  11        0.44        1.59      1.06 o 
   0   1  11       42.17       41.50      2.64 o 
   1   1  11       32.79       41.10      2.91 o 
   2   1  11        2.57        2.91      1.59 o 
   3   1  11       14.98       12.69      2.25 o 
  -5   2  11        5.62        9.52      1.98 o 
  -4   2  11       20.95       19.82      2.38 o 
  -3   2  11       23.51       22.20      2.38 o 
  -2   2  11        0.79        0.66      1.19 o 
  -1   2  11        2.73        2.09      0.92 o 
   0   2  11       33.13       36.61      2.78 o 
   1   2  11        0.42       -0.53      1.32 o 
   2   2  11       23.07       24.58      2.78 o 
  -4   3  11        9.79       10.44      1.98 o 
  -3   3  11        0.01       -1.12      0.84 o 
  -2   3  11       26.06       30.96      1.86 o 
  -1   3  11        1.55        1.45      1.32 o 
   0   3  11        3.69        4.23      1.72 o 
   1   3  11        9.11       14.27      2.38 o 
   2   3  11        4.28        5.15      1.85 o 
  -4   4  11       19.30       20.69      1.86 o 
  -3   4  11       11.85       12.17      1.50 o 
  -2   4  11        6.37        8.06      1.98 o 
  -1   4  11        5.60        3.17      1.59 o 
   0   4  11        2.09        2.11      1.72 o 
   1   4  11        4.09        7.53      2.11 o 
  -2  -6  12       12.15       12.95      2.25 o 
  -1  -6  12        4.03        2.64      1.59 o 
   0  -6  12        0.17        0.53      1.32 o 
   1  -6  12        0.71        1.32      1.45 o 
  -3  -5  12        4.34        3.30      1.59 o 
  -2  -5  12        0.81       -0.93      1.19 o 
  -1  -5  12        0.04       -0.66      1.19 o 
   0  -5  12        4.00        2.91      1.45 o 
   1  -5  12       20.77       25.77      2.51 o 
   2  -5  12        2.06        0.53      1.45 o 
  -3  -4  12        0.83        0.66      1.19 o 
  -2  -4  12       12.34        8.85      1.85 o 
  -1  -4  12        4.46        6.21      1.59 o 
   0  -4  12       25.00       21.54      2.51 o 
   1  -4  12        0.24       -0.93      1.19 o 
   2  -4  12        9.55        4.23      1.59 o 
  -4  -3  12        3.64        3.57      1.45 o 
  -3  -3  12       24.16       30.13      2.64 o 
  -2  -3  12       27.20       27.75      2.51 o 
  -1  -3  12       54.73       57.09      3.30 o 
   0  -3  12       65.91       63.57      3.57 o 
   1  -3  12       16.44       12.82      2.11 o 
   2  -3  12       22.09       15.20      2.25 o 
  -4  -2  12        7.79       10.18      1.98 o 
  -3  -2  12       12.85       11.76      1.98 o 
  -2  -2  12       22.57       20.49      2.38 o 
  -1  -2  12        8.24        7.80      1.72 o 
   0  -2  12        0.03        1.72      1.19 o 
   1  -2  12       12.89       11.23      1.98 o 
  -4  -1  12       14.35       20.09      2.51 o 
  -3  -1  12        2.35        2.25      1.19 o 
  -2  -1  12       23.94       22.20      2.38 o 
  -1  -1  12       24.83       26.96      2.64 o 
   0  -1  12       72.08       69.52      3.83 o 
   1  -1  12       24.83       26.70      2.64 o 
  -4   0  12        7.76        7.00      1.72 o 
  -3   0  12        6.54        8.85      1.85 o 
  -2   0  12       10.30       10.97      1.85 o 
  -1   0  12       76.16       81.41      4.10 o 
   0   0  12       74.84       77.18      3.96 o 
  -4   1  12       20.20       25.11      2.78 o 
  -3   1  12        4.49        2.64      1.45 o 
  -2   1  12       51.62       55.64      3.44 o 
  -1   1  12        0.20       -0.13      1.19 o 
  -3   2  12        9.03       10.84      1.98 o 
  -2   2  12       12.45       14.41      2.11 o 
   1   2  12        6.83        8.06      2.11 o 
  -1   3  12        0.28        1.45      1.45 o 
  -1  -3  13        6.30        6.21      1.72 o 
   0  -3  13        2.03        2.11      1.59 o 
  -2  -2  13        2.01        2.25      1.45 o 
  -1  -2  13       14.82       16.39      2.38 o 
   0  -2  13        1.43        2.25      1.45 o 
  -2  -1  13        8.60       10.18      1.98 o 
  -1  -1  13        8.00       10.57      1.98 o 
   0  -1  13        9.45        9.38      1.98 o 
  -2   0  13        3.59        3.96      1.72 o 
  -1   0  13        1.55        1.19      1.32 o 
                                                 
